# Supplementary material for: MFPD: A Multiple Fungal Pathogen Detection Pipeline Across Diverse Habitats
Source: Adv Sci (Weinh). 2026 Jun 9:e22660. Online ahead of print. doi: 10.1002/advs.202522660 (PMC13336447; doi:10.1002/advs.202522660)
Supplement: Supplementary file 2 — Supporting File 2: advs75979‐sup‐0002‐Table S1‐S5.xlsx. [file ADVS-9999-e22660-s002.xlsx]

## Sheet: Tabel S1
Table S1. The number of sequences contained in each species
Kingdom	Phylum	Genus	Species	Seq_Num
k__Fungi	p__Ascomycota	g__Trichoderma	s__Trichoderma_harzianum	1924
k__Fungi	p__Ascomycota	g__Fusarium	s__Fusarium_oxysporum	1793
k__Fungi	p__Ascomycota	g__Fusarium	s__Fusarium_solani	1765
k__Fungi	p__Ascomycota	g__Colletotrichum	s__Colletotrichum_gloeosporioides	1732
k__Fungi	p__Ascomycota	g__Aspergillus	s__Aspergillus_flavus	1451
k__Fungi	p__Ascomycota	g__Candida	s__Candida_albicans	1443
k__Fungi	p__Ascomycota	g__Alternaria	s__Alternaria_alternata	1433
k__Fungi	p__Basidiomycota	g__Thanatephorus	s__Thanatephorus_cucumeris	1363
k__Fungi	p__Ascomycota	g__Beauveria	s__Beauveria_bassiana	1045
k__Fungi	p__Ascomycota	g__Aspergillus	s__Aspergillus_niger	1038
k__Fungi	p__Ascomycota	g__Trichoderma	s__Trichoderma_asperellum	1027
k__Fungi	p__Ascomycota	g__Aspergillus	s__Aspergillus_fumigatus	898
k__Fungi	p__Ascomycota	g__Saccharomyces	s__Saccharomyces_cerevisiae	831
k__Fungi	p__Ascomycota	g__Botryosphaeria	s__Botryosphaeria_dothidea	800
k__Fungi	p__Ascomycota	g__Lasiodiplodia	s__Lasiodiplodia_theobromae	621
k__Fungi	p__Ascomycota	g__Trichoderma	s__Trichoderma_longibrachiatum	613
k__Fungi	p__Ascomycota	g__Metarhizium	s__Metarhizium_anisopliae	576
k__Fungi	p__Ascomycota	g__Candida	s__Candida_tropicalis	553
k__Fungi	p__Ascomycota	g__Alternaria	s__Alternaria_tenuissima	541
k__Fungi	p__Ascomycota	g__Aspergillus	s__Aspergillus_terreus	533
k__Fungi	p__Ascomycota	g__Fusarium	s__Fusarium_proliferatum	533
k__Fungi	p__Ascomycota	g__Neofusicoccum	s__Neofusicoccum_parvum	522
k__Fungi	p__Ascomycota	g__Penicillium	s__Penicillium_chrysogenum	522
k__Fungi	p__Ascomycota	g__Aureobasidium	s__Aureobasidium_pullulans	504
k__Fungi	p__Ascomycota	g__Chaetomium	s__Chaetomium_globosum	503
k__Fungi	p__Ascomycota	g__Cladosporium	s__Cladosporium_cladosporioides	482
k__Fungi	p__Ascomycota	g__Phyllosticta	s__Phyllosticta_capitalensis	477
k__Fungi	p__Mucoromycota	g__Rhizopus	s__Rhizopus_arrhizus	476
k__Fungi	p__Ascomycota	g__Meyerozyma	s__Meyerozyma_guilliermondii	449
k__Fungi	p__Ascomycota	g__Trichophyton	s__Trichophyton_mentagrophytes	441
k__Fungi	p__Ascomycota	g__Trichoderma	s__Trichoderma_atroviride	440
k__Fungi	p__Ascomycota	g__Penicillium	s__Penicillium_citrinum	430
k__Fungi	p__Ascomycota	g__Macrophomina	s__Macrophomina_phaseolina	424
k__Fungi	p__Ascomycota	g__Purpureocillium	s__Purpureocillium_lilacinum	416
k__Fungi	p__Ascomycota	g__Gibberella	s__Gibberella_intricans	414
k__Fungi	p__Ascomycota	g__Corynespora	s__Corynespora_cassiicola	408
k__Fungi	p__Mucoromycota	g__Mucor	s__Mucor_circinelloides	405
k__Fungi	p__Ascomycota	g__Colletotrichum	s__Colletotrichum_siamense	401
k__Fungi	p__Basidiomycota	g__Rhizoctonia	s__Rhizoctonia_solani	399
k__Fungi	p__Ascomycota	g__Nigrospora	s__Nigrospora_oryzae	398
k__Fungi	p__Ascomycota	g__Curvularia	s__Curvularia_lunata	394
k__Fungi	p__Ascomycota	g__Clonostachys	s__Clonostachys_rosea	393
k__Fungi	p__Basidiomycota	g__Schizophyllum	s__Schizophyllum_commune	371
k__Fungi	p__Basidiomycota	g__Trametes	s__Trametes_versicolor	366
k__Fungi	p__Ascomycota	g__Aspergillus	s__Aspergillus_versicolor	365
k__Fungi	p__Ascomycota	g__Trichoderma	s__Trichoderma_virens	365
k__Fungi	p__Ascomycota	g__Bipolaris	s__Bipolaris_sorokiniana	359
k__Fungi	p__Ascomycota	g__Epicoccum	s__Epicoccum_nigrum	347
k__Fungi	p__Basidiomycota	g__Lentinula	s__Lentinula_edodes	346
k__Fungi	p__Basidiomycota	g__Rhodotorula	s__Rhodotorula_mucilaginosa	346
k__Fungi	p__Ascomycota	g__Glomerella	s__Glomerella_acutata	344
k__Fungi	p__Ascomycota	g__Botrytis	s__Botrytis_cinerea	342
k__Fungi	p__Ascomycota	g__Candida	s__Candida_parapsilosis	342
k__Fungi	p__Ascomycota	g__Phyllosticta	s__Phyllosticta_citricarpa	323
k__Fungi	p__Ascomycota	g__Penicillium	s__Penicillium_oxalicum	315
k__Fungi	p__Ascomycota	g__Ophiocordyceps	s__Ophiocordyceps_sinensis	309
k__Fungi	p__Ascomycota	g__Colletotrichum	s__Colletotrichum_fructicola	292
k__Fungi	p__Ascomycota	g__Colletotrichum	s__Colletotrichum_truncatum	287
k__Fungi	p__Ascomycota	g__Colletotrichum	s__Colletotrichum_coccodes	284
k__Fungi	p__Ascomycota	g__Gibberella	s__Gibberella_fujikuroi	283
k__Fungi	p__Ascomycota	g__Debaryomyces	s__Debaryomyces_hansenii	279
k__Fungi	p__Ascomycota	g__Wickerhamomyces	s__Wickerhamomyces_anomalus	276
k__Fungi	p__Ascomycota	g__Exserohilum	s__Exserohilum_rostratum	274
k__Fungi	p__Ascomycota	g__Diaporthe	s__Diaporthe_phaseolorum	263
k__Fungi	p__Ascomycota	g__Ceratocystis	s__Ceratocystis_fimbriata	263
k__Fungi	p__Basidiomycota	g__Waitea	s__Waitea_circinata	257
k__Fungi	p__Mucoromycota	g__Planticonsortiaceae_gen06	s__Planticonsortiaceae_gen06_unclassified	251
k__Fungi	p__Ascomycota	g__Aspergillus	s__Aspergillus_tubingensis	250
k__Fungi	p__Basidiomycota	g__Bjerkandera	s__Bjerkandera_adusta	246
k__Fungi	p__Ascomycota	g__Aspergillus	s__Aspergillus_sydowii	245
k__Fungi	p__Ascomycota	g__Gibberella	s__Gibberella_zeae	241
k__Fungi	p__Basidiomycota	g__Irpex	s__Irpex_lacteus	240
k__Fungi	p__Ascomycota	g__Sclerotinia	s__Sclerotinia_sclerotiorum	235
k__Fungi	p__Ascomycota	g__Plectosphaerella	s__Plectosphaerella_cucumerina	235
k__Fungi	p__Basidiomycota	g__Ganoderma	s__Ganoderma_lucidum	235
k__Fungi	p__Ascomycota	g__Trichoderma	s__Trichoderma_hamatum	232
k__Fungi	p__Ascomycota	g__Diplodia	s__Diplodia_seriata	230
k__Fungi	p__Ascomycota	g__Trichoderma	s__Trichoderma_viride	226
k__Fungi	p__Basidiomycota	g__Athelia	s__Athelia_rolfsii	224
k__Fungi	p__Ascomycota	g__Trichophyton	s__Trichophyton_rubrum	222
k__Fungi	p__Ascomycota	g__Kluyveromyces	s__Kluyveromyces_marxianus	215
k__Fungi	p__Ascomycota	g__Colletotrichum	s__Colletotrichum_boninense	213
k__Fungi	p__Mucoromycota	g__Rhizopus	s__Rhizopus_microsporus	212
k__Fungi	p__Ascomycota	g__Talaromyces	s__Talaromyces_pinophilus	206
k__Fungi	p__Basidiomycota	g__Pleurotus	s__Pleurotus_ostreatus	206
k__Fungi	p__Basidiomycota	g__Trametes	s__Trametes_hirsuta	200
k__Fungi	p__Ascomycota	g__Sarocladium	s__Sarocladium_strictum	198
k__Fungi	p__Ascomycota	g__Penicillium	s__Penicillium_brevicompactum	195
k__Fungi	p__Ascomycota	g__Penicillium	s__Penicillium_commune	193
k__Fungi	p__Ascomycota	g__Hanseniaspora	s__Hanseniaspora_uvarum	193
k__Fungi	p__Ascomycota	g__Exophiala	s__Exophiala_dermatitidis	188
k__Fungi	p__Ascomycota	g__Histoplasma	s__Histoplasma_capsulatum	187
k__Fungi	p__Ascomycota	g__Bipolaris	s__Bipolaris_oryzae	184
k__Fungi	p__Basidiomycota	g__Phakopsora	s__Phakopsora_pachyrhizi	184
k__Fungi	p__Ascomycota	g__Scedosporium	s__Scedosporium_boydii	183
k__Fungi	p__Ascomycota	g__Gibberella	s__Gibberella_tricincta	182
k__Fungi	p__Ascomycota	g__Penicillium	s__Penicillium_solitum	179
k__Fungi	p__Ascomycota	g__Gibberella	s__Gibberella_avenacea	178
k__Fungi	p__Ascomycota	g__Cladosporium	s__Cladosporium_sphaerospermum	177
k__Fungi	p__Basidiomycota	g__Naganishia	s__Naganishia_albida	174
k__Fungi	p__Ascomycota	g__Torulaspora	s__Torulaspora_delbrueckii	173
k__Fungi	p__Ascomycota	g__Cordyceps	s__Cordyceps_militaris	170
k__Fungi	p__Basidiomycota	g__Phanerochaete	s__Phanerochaete_sordida	170
k__Fungi	p__Ascomycota	g__Phoma	s__Phoma_herbarum	165
k__Fungi	p__Basidiomycota	g__Malassezia	s__Malassezia_furfur	165
k__Fungi	p__Ascomycota	g__Alternaria	s__Alternaria_brassicae	159
k__Fungi	p__Ascomycota	g__Fusarium	s__Fusarium_fujikuroi	159
k__Fungi	p__Basidiomycota	g__Armillaria	s__Armillaria_mellea	158
k__Fungi	p__Mucoromycota	g__Mucor	s__Mucor_hiemalis	158
k__Fungi	p__Ascomycota	g__Talaromyces	s__Talaromyces_purpureogenus	156
k__Fungi	p__Ascomycota	g__Colletotrichum	s__Colletotrichum_capsici	154
k__Fungi	p__Basidiomycota	g__Puccinia	s__Puccinia_graminis	153
k__Fungi	p__Mucoromycota	g__Mucor	s__Mucor_racemosus	153
k__Fungi	p__Basidiomycota	g__Armillaria	s__Armillaria_gallica	152
k__Fungi	p__Ascomycota	g__Lasiodiplodia	s__Lasiodiplodia_pseudotheobromae	150
k__Fungi	p__Ascomycota	g__Pseudallescheria	s__Pseudallescheria_boydii	150
k__Fungi	p__Ascomycota	g__Pestalotiopsis	s__Pestalotiopsis_microspora	148
k__Fungi	p__Ascomycota	g__Alternaria	s__Alternaria_infectoria	145
k__Fungi	p__Ascomycota	g__Alternaria	s__Alternaria_solani	145
k__Fungi	p__Ascomycota	g__Exserohilum	s__Exserohilum_turcicum	144
k__Fungi	p__Ascomycota	g__Magnaporthe	s__Magnaporthe_oryzae	144
k__Fungi	p__Ascomycota	g__Penicillium	s__Penicillium_expansum	143
k__Fungi	p__Ascomycota	g__Fusarium	s__Fusarium_chlamydosporum	143
k__Fungi	p__Basidiomycota	g__Pleurotus	s__Pleurotus_pulmonarius	143
k__Fungi	p__Ascomycota	g__Fonsecaea	s__Fonsecaea_pedrosoi	142
k__Fungi	p__Ascomycota	g__Penicillium	s__Penicillium_polonicum	142
k__Fungi	p__Mucoromycota	g__Lichtheimia	s__Lichtheimia_ramosa	141
k__Fungi	p__Ascomycota	g__Trichoderma	s__Trichoderma_citrinoviride	139
k__Fungi	p__Basidiomycota	g__Trichosporon	s__Trichosporon_asahii	134
k__Fungi	p__Ascomycota	g__Penicillium	s__Penicillium_glabrum	131
k__Fungi	p__Ascomycota	g__Meyerozyma	s__Meyerozyma_caribbica	130
k__Fungi	p__Basidiomycota	g__Fomitopsis	s__Fomitopsis_pinicola	130
k__Fungi	p__Basidiomycota	g__Laetiporus	s__Laetiporus_sulphureus	130
k__Fungi	p__Ascomycota	g__Talaromyces	s__Talaromyces_verruculosus	126
k__Fungi	p__Ascomycota	g__Claviceps	s__Claviceps_purpurea	126
k__Fungi	p__Ascomycota	g__Cladosporium	s__Cladosporium_tenuissimum	125
k__Fungi	p__Ascomycota	g__Didymella	s__Didymella_glomerata	125
k__Fungi	p__Ascomycota	g__Aspergillus	s__Aspergillus_tamarii	124
k__Fungi	p__Ascomycota	g__Pseudogymnoascus	s__Pseudogymnoascus_pannorum	123
k__Fungi	p__Ascomycota	g__Biscogniauxia	s__Biscogniauxia_mediterranea	123
k__Fungi	p__Ascomycota	g__Podosphaera	s__Podosphaera_xanthii	121
k__Fungi	p__Basidiomycota	g__Armillaria	s__Armillaria_ostoyae	121
k__Fungi	p__Ascomycota	g__Cercospora	s__Cercospora_canescens	119
k__Fungi	p__Basidiomycota	g__Flammulina	s__Flammulina_velutipes	119
k__Fungi	p__Basidiomycota	g__Coprinellus	s__Coprinellus_disseminatus	117
k__Fungi	p__Ascomycota	g__Valsa	s__Valsa_sordida	115
k__Fungi	p__Basidiomycota	g__Tricholoma	s__Tricholoma_matsutake	115
k__Fungi	p__Ascomycota	g__Trichoderma	s__Trichoderma_koningii	114
k__Fungi	p__Mucoromycota	g__Mucor	s__Mucor_irregularis	114
k__Fungi	p__Ascomycota	g__Fusarium	s__Fusarium_equiseti	113
k__Fungi	p__Ascomycota	g__Fusarium	s__Fusarium_incarnatum	113
k__Fungi	p__Mucoromycota	g__Planticonsortiaceae_gen01	s__Planticonsortiaceae_gen01_unclassified	113
k__Fungi	p__Ascomycota	g__Boeremia	s__Boeremia_exigua	112
k__Fungi	p__Ascomycota	g__Sydowia	s__Sydowia_polyspora	111
k__Fungi	p__Basidiomycota	g__Fomes	s__Fomes_fomentarius	111
k__Fungi	p__Basidiomycota	g__Stereum	s__Stereum_sanguinolentum	111
k__Fungi	p__Ascomycota	g__Trichophyton	s__Trichophyton_verrucosum	110
k__Fungi	p__Ascomycota	g__Lophodermium	s__Lophodermium_nitens	110
k__Fungi	p__Ascomycota	g__Bipolaris	s__Bipolaris_maydis	109
k__Fungi	p__Ascomycota	g__Hymenoscyphus	s__Hymenoscyphus_fraxineus	109
k__Fungi	p__Ascomycota	g__Stemphylium	s__Stemphylium_vesicarium	107
k__Fungi	p__Ascomycota	g__Neopestalotiopsis	s__Neopestalotiopsis_clavispora	107
k__Fungi	p__Ascomycota	g__Pesotum	s__Pesotum_piceae	107
k__Fungi	p__Ascomycota	g__Curvularia	s__Curvularia_spicifera	106
k__Fungi	p__Ascomycota	g__Trichophyton	s__Trichophyton_benhamiae	104
k__Fungi	p__Ascomycota	g__Hypoxylon	s__Hypoxylon_fragiforme	104
k__Fungi	p__Basidiomycota	g__Ceratobasidium	s__Ceratobasidium_cereale	104
k__Fungi	p__Ascomycota	g__Penicillium	s__Penicillium_spinulosum	103
k__Fungi	p__Ascomycota	g__Diaporthe	s__Diaporthe_eres	103
k__Fungi	p__Ascomycota	g__Fusarium	s__Fusarium_culmorum	103
k__Fungi	p__Ascomycota	g__Blumeria	s__Blumeria_graminis	102
k__Fungi	p__Ascomycota	g__Diaporthe	s__Diaporthe_longicolla	102
k__Fungi	p__Ascomycota	g__Stagonosporopsis	s__Stagonosporopsis_cucurbitacearum	101
k__Fungi	p__Ascomycota	g__Gibberella	s__Gibberella_baccata	101
k__Fungi	p__Ascomycota	g__Ustilaginoidea	s__Ustilaginoidea_virens	100
k__Fungi	p__Ascomycota	g__Fusarium	s__Fusarium_keratoplasticum	100
k__Fungi	p__Ascomycota	g__Sarocladium	s__Sarocladium_kiliense	100
k__Fungi	p__Basidiomycota	g__Mycena	s__Mycena_pura	100
k__Fungi	p__Basidiomycota	g__Malassezia	s__Malassezia_globosa	99
k__Fungi	p__Ascomycota	g__Fusarium	s__Fusarium_redolens	98
k__Fungi	p__Ascomycota	g__Gibberella	s__Gibberella_acuminata	98
k__Fungi	p__Mucoromycota	g__Lichtheimia	s__Lichtheimia_corymbifera	98
k__Fungi	p__Ascomycota	g__Sphaeropsis	s__Sphaeropsis_sapinea	97
k__Fungi	p__Ascomycota	g__Cladosporium	s__Cladosporium_halotolerans	97
k__Fungi	p__Ascomycota	g__Penicillium	s__Penicillium_griseofulvum	97
k__Fungi	p__Ascomycota	g__Microsporum	s__Microsporum_canis	97
k__Fungi	p__Basidiomycota	g__Fomitiporia	s__Fomitiporia_mediterranea	97
k__Fungi	p__Ascomycota	g__Verticillium	s__Verticillium_dahliae	96
k__Fungi	p__Ascomycota	g__Neoscytalidium	s__Neoscytalidium_dimidiatum	93
k__Fungi	p__Ascomycota	g__Trichophyton	s__Trichophyton_tonsurans	93
k__Fungi	p__Basidiomycota	g__Ganoderma	s__Ganoderma_applanatum	93
k__Fungi	p__Basidiomycota	g__Puccinia	s__Puccinia_recondita	93
k__Fungi	p__Basidiomycota	g__Phellinus	s__Phellinus_igniarius	92
k__Fungi	p__Basidiomycota	g__Sporobolomyces	s__Sporobolomyces_roseus	92
k__Fungi	p__Ascomycota	g__Trichoderma	s__Trichoderma_polysporum	91
k__Fungi	p__Basidiomycota	g__Grifola	s__Grifola_frondosa	91
k__Fungi	p__Ascomycota	g__Cladosporium	s__Cladosporium_herbarum	90
k__Fungi	p__Ascomycota	g__Cochliobolus	s__Cochliobolus_geniculatus	90
k__Fungi	p__Ascomycota	g__Colletotrichum	s__Colletotrichum_karsti	90
k__Fungi	p__Ascomycota	g__Fusarium	s__Fusarium_asiaticum	90
k__Fungi	p__Basidiomycota	g__Rhodotorula	s__Rhodotorula_glutinis	89
k__Fungi	p__Basidiomycota	g__Puccinia	s__Puccinia_komarovii	89
k__Fungi	p__Ascomycota	g__Candida	s__Candida_glabrata	88
k__Fungi	p__Basidiomycota	g__Daedaleopsis	s__Daedaleopsis_confragosa	88
k__Fungi	p__Basidiomycota	g__Malassezia	s__Malassezia_sympodialis	88
k__Fungi	p__Basidiomycota	g__Hemileia	s__Hemileia_vastatrix	88
k__Fungi	p__Ascomycota	g__Trichoderma	s__Trichoderma_aureoviride	87
k__Fungi	p__Ascomycota	g__Albonectria	s__Albonectria_rigidiuscula	87
k__Fungi	p__Ascomycota	g__Pyricularia	s__Pyricularia_oryzae	87
k__Fungi	p__Ascomycota	g__Peroneutypa	s__Peroneutypa_scoparia	86
k__Fungi	p__Basidiomycota	g__Moniliophthora	s__Moniliophthora_perniciosa	86
k__Fungi	p__Basidiomycota	g__Coniophora	s__Coniophora_puteana	86
k__Fungi	p__Ascomycota	g__Pseudocercospora	s__Pseudocercospora_griseola	85
k__Fungi	p__Ascomycota	g__Metarhizium	s__Metarhizium_robertsii	85
k__Fungi	p__Ascomycota	g__Fusarium	s__Fusarium_sporotrichioides	84
k__Fungi	p__Ascomycota	g__Alternaria	s__Alternaria_arborescens	83
k__Fungi	p__Ascomycota	g__Bipolaris	s__Bipolaris_zeicola	83
k__Fungi	p__Ascomycota	g__Talaromyces	s__Talaromyces_funiculosus	83
k__Fungi	p__Ascomycota	g__Trichophyton	s__Trichophyton_violaceum	83
k__Fungi	p__Ascomycota	g__Sporothrix	s__Sporothrix_schenckii	83
k__Fungi	p__Ascomycota	g__Talaromyces	s__Talaromyces_marneffei	82
k__Fungi	p__Ascomycota	g__Colletotrichum	s__Colletotrichum_scovillei	82
k__Fungi	p__Basidiomycota	g__Tausonia	s__Tausonia_pullulans	82
k__Fungi	p__Ascomycota	g__Epicoccum	s__Epicoccum_sorghinum	81
k__Fungi	p__Ascomycota	g__Exophiala	s__Exophiala_oligosperma	81
k__Fungi	p__Ascomycota	g__Colletotrichum	s__Colletotrichum_asianum	81
k__Fungi	p__Ascomycota	g__Cladophialophora	s__Cladophialophora_carrionii	80
k__Fungi	p__Ascomycota	g__Leveillula	s__Leveillula_taurica	80
k__Fungi	p__Ascomycota	g__Ilyonectria	s__Ilyonectria_destructans	80
k__Fungi	p__Ascomycota	g__Zygosaccharomyces	s__Zygosaccharomyces_rouxii	79
k__Fungi	p__Basidiomycota	g__Sparassis	s__Sparassis_crispa	79
k__Fungi	p__Ascomycota	g__Eutypa	s__Eutypa_lata	78
k__Fungi	p__Basidiomycota	g__Stereum	s__Stereum_hirsutum	78
k__Fungi	p__Ascomycota	g__Pseudocercospora	s__Pseudocercospora_eumusae	77
k__Fungi	p__Ascomycota	g__Penicillium	s__Penicillium_citreonigrum	77
k__Fungi	p__Ascomycota	g__Neofusicoccum	s__Neofusicoccum_australe	76
k__Fungi	p__Ascomycota	g__Arthrinium	s__Arthrinium_phaeospermum	76
k__Fungi	p__Basidiomycota	g__Armillaria	s__Armillaria_cepistipes	76
k__Fungi	p__Ascomycota	g__Exophiala	s__Exophiala_xenobiotica	75
k__Fungi	p__Ascomycota	g__Alternaria	s__Alternaria_brassicicola	74
k__Fungi	p__Ascomycota	g__Glomerella	s__Glomerella_tucumanensis	74
k__Fungi	p__Ascomycota	g__Yarrowia	s__Yarrowia_lipolytica	73
k__Fungi	p__Ascomycota	g__Aspergillus	s__Aspergillus_flavipes	73
k__Fungi	p__Ascomycota	g__Penicillium	s__Penicillium_sclerotiorum	73
k__Fungi	p__Basidiomycota	g__Exobasidium	s__Exobasidium_maculosum	73
k__Fungi	p__Basidiomycota	g__Laccaria	s__Laccaria_bicolor	72
k__Fungi	p__Ascomycota	g__Curvularia	s__Curvularia_hawaiiensis	71
k__Fungi	p__Ascomycota	g__Fonsecaea	s__Fonsecaea_monophora	71
k__Fungi	p__Ascomycota	g__Cryphonectria	s__Cryphonectria_parasitica	71
k__Fungi	p__Ascomycota	g__Lecanicillium	s__Lecanicillium_fungicola	71
k__Fungi	p__Ascomycota	g__Annulohypoxylon	s__Annulohypoxylon_stygium	70
k__Fungi	p__Basidiomycota	g__Rigidoporus	s__Rigidoporus_microporus	70
k__Fungi	p__Ascomycota	g__Alternariaster	s__Alternariaster_helianthi	69
k__Fungi	p__Ascomycota	g__Paraphoma	s__Paraphoma_chrysanthemicola	69
k__Fungi	p__Ascomycota	g__Aspergillus	s__Aspergillus_ustus	69
k__Fungi	p__Ascomycota	g__Nemania	s__Nemania_serpens	69
k__Fungi	p__Basidiomycota	g__Typhula	s__Typhula_ishikariensis	69
k__Fungi	p__Basidiomycota	g__Ustilago	s__Ustilago_esculenta	69
k__Fungi	p__Ascomycota	g__Microsphaeropsis	s__Microsphaeropsis_arundinis	68
k__Fungi	p__Ascomycota	g__Diaporthe	s__Diaporthe_foeniculina	68
k__Fungi	p__Basidiomycota	g__Phellinus	s__Phellinus_noxius	68
k__Fungi	p__Basidiomycota	g__Ganoderma	s__Ganoderma_curtisii	68
k__Fungi	p__Ascomycota	g__Hortaea	s__Hortaea_werneckii	67
k__Fungi	p__Ascomycota	g__Thermomyces	s__Thermomyces_lanuginosus	67
k__Fungi	p__Ascomycota	g__Erysiphe	s__Erysiphe_quercicola	67
k__Fungi	p__Ascomycota	g__Fusarium	s__Fusarium_neocosmosporiellum	67
k__Fungi	p__Basidiomycota	g__Ganoderma	s__Ganoderma_philippii	67
k__Fungi	p__Ascomycota	g__Alternaria	s__Alternaria_porri	66
k__Fungi	p__Ascomycota	g__Penicillium	s__Penicillium_corylophilum	66
k__Fungi	p__Ascomycota	g__Lophodermium	s__Lophodermium_fissuratum	66
k__Fungi	p__Ascomycota	g__Paramyrothecium	s__Paramyrothecium_roridum	66
k__Fungi	p__Basidiomycota	g__Puccinia	s__Puccinia_coronata	66
k__Fungi	p__Ascomycota	g__Aspergillus	s__Aspergillus_penicillioides	65
k__Fungi	p__Ascomycota	g__Phaeomoniella	s__Phaeomoniella_chlamydospora	65
k__Fungi	p__Ascomycota	g__Isaria	s__Isaria_fumosorosea	65
k__Fungi	p__Basidiomycota	g__Chondrostereum	s__Chondrostereum_purpureum	65
k__Fungi	p__Ascomycota	g__Cladosporium	s__Cladosporium_oxysporum	64
k__Fungi	p__Ascomycota	g__Saccharomyces	s__Saccharomyces_paradoxus	64
k__Fungi	p__Basidiomycota	g__Ganoderma	s__Ganoderma_resinaceum	64
k__Fungi	p__Basidiomycota	g__Malassezia	s__Malassezia_pachydermatis	64
k__Fungi	p__Ascomycota	g__Penicillium	s__Penicillium_aurantiogriseum	63
k__Fungi	p__Ascomycota	g__Golovinomyces	s__Golovinomyces_cichoracearum	63
k__Fungi	p__Ascomycota	g__Aspergillus	s__Aspergillus_fischeri	62
k__Fungi	p__Ascomycota	g__Pseudopestalotiopsis	s__Pseudopestalotiopsis_theae	62
k__Fungi	p__Ascomycota	g__Parengyodontium	s__Parengyodontium_album	62
k__Fungi	p__Ascomycota	g__Exophiala	s__Exophiala_spinifera	61
k__Fungi	p__Ascomycota	g__Colletotrichum	s__Colletotrichum_fioriniae	61
k__Fungi	p__Mucoromycota	g__Rhizopus	s__Rhizopus_oryzae	61
k__Fungi	p__Ascomycota	g__Aspergillus	s__Aspergillus_ruber	60
k__Fungi	p__Ascomycota	g__Candida	s__Candida_orthopsilosis	60
k__Fungi	p__Ascomycota	g__Pestalotiopsis	s__Pestalotiopsis_neglecta	60
k__Fungi	p__Basidiomycota	g__Puccinia	s__Puccinia_horiana	60
k__Fungi	p__Ascomycota	g__Trichophyton	s__Trichophyton_interdigitale	59
k__Fungi	p__Ascomycota	g__Candida	s__Candida_albicans	59
k__Fungi	p__Ascomycota	g__Trichoderma	s__Trichoderma_erinaceum	59
k__Fungi	p__Basidiomycota	g__Steccherinum	s__Steccherinum_ochraceum	59
k__Fungi	p__Mucoromycota	g__Rhizomucor	s__Rhizomucor_pusillus	59
k__Fungi	p__Ascomycota	g__Colletotrichum	s__Colletotrichum_magnum	58
k__Fungi	p__Ascomycota	g__Fusarium	s__Fusarium_brachygibbosum	58
k__Fungi	p__Ascomycota	g__Fusarium	s__Fusarium_verticillioides	58
k__Fungi	p__Basidiomycota	g__Malassezia	s__Malassezia_restricta	58
k__Fungi	p__Ascomycota	g__Neofusicoccum	s__Neofusicoccum_ribis	57
k__Fungi	p__Ascomycota	g__Talaromyces	s__Talaromyces_trachyspermus	57
k__Fungi	p__Ascomycota	g__Hypomyces	s__Hypomyces_perniciosus	57
k__Fungi	p__Ascomycota	g__Trichothecium	s__Trichothecium_roseum	57
k__Fungi	p__Ascomycota	g__Botryosphaeria	s__Botryosphaeria_stevensii	56
k__Fungi	p__Ascomycota	g__Pseudopithomyces	s__Pseudopithomyces_chartarum	56
k__Fungi	p__Ascomycota	g__Cadophora	s__Cadophora_malorum	56
k__Fungi	p__Ascomycota	g__Diaporthe	s__Diaporthe_amygdali	56
k__Fungi	p__Basidiomycota	g__Papiliotrema	s__Papiliotrema_laurentii	56
k__Fungi	p__Ascomycota	g__Albifimbria	s__Albifimbria_verrucaria	55
k__Fungi	p__Ascomycota	g__Periconia	s__Periconia_macrospinosa	54
k__Fungi	p__Ascomycota	g__Ampelomyces	s__Ampelomyces_quisqualis	54
k__Fungi	p__Ascomycota	g__Sclerotinia	s__Sclerotinia_homoeocarpa	54
k__Fungi	p__Ascomycota	g__Colletotrichum	s__Colletotrichum_viniferum	54
k__Fungi	p__Ascomycota	g__Aspergillus	s__Aspergillus_carbonarius	53
k__Fungi	p__Ascomycota	g__Podosphaera	s__Podosphaera_leucotricha	53
k__Fungi	p__Ascomycota	g__Lophodermium	s__Lophodermium_pinastri	53
k__Fungi	p__Ascomycota	g__Cyberlindnera	s__Cyberlindnera_jadinii	53
k__Fungi	p__Ascomycota	g__Valsa	s__Valsa_ceratosperma	53
k__Fungi	p__Ascomycota	g__Sarocladium	s__Sarocladium_oryzae	53
k__Fungi	p__Basidiomycota	g__Ganoderma	s__Ganoderma_sessile	53
k__Fungi	p__Mucoromycota	g__Actinomucor	s__Actinomucor_elegans	53
k__Fungi	p__Mucoromycota	g__Syncephalastrum	s__Syncephalastrum_racemosum	53
k__Fungi	p__Ascomycota	g__Aspergillus	s__Aspergillus_parasiticus	52
k__Fungi	p__Ascomycota	g__Pleurostoma	s__Pleurostoma_richardsiae	52
k__Fungi	p__Ascomycota	g__Diaporthe	s__Diaporthe_rudis	52
k__Fungi	p__Ascomycota	g__Colletotrichum	s__Colletotrichum_godetiae	52
k__Fungi	p__Ascomycota	g__Phaeoacremonium	s__Phaeoacremonium_minimum	52
k__Fungi	p__Basidiomycota	g__Perenniporia	s__Perenniporia_fraxinea	52
k__Fungi	p__Ascomycota	g__Aureobasidium	s__Aureobasidium_melanogenum	51
k__Fungi	p__Ascomycota	g__Venturia	s__Venturia_inaequalis	51
k__Fungi	p__Ascomycota	g__Aphanoascus	s__Aphanoascus_terreus	51
k__Fungi	p__Ascomycota	g__Monilinia	s__Monilinia_fructicola	51
k__Fungi	p__Ascomycota	g__Apiospora	s__Apiospora_montagnei	51
k__Fungi	p__Ascomycota	g__Nigrospora	s__Nigrospora_sphaerica	51
k__Fungi	p__Ascomycota	g__Phomopsis	s__Phomopsis_asparagi	51
k__Fungi	p__Ascomycota	g__Colletotrichum	s__Colletotrichum_brevisporum	51
k__Fungi	p__Basidiomycota	g__Heterobasidion	s__Heterobasidion_annosum	51
k__Fungi	p__Ascomycota	g__Curvularia	s__Curvularia_eragrostidis	50
k__Fungi	p__Ascomycota	g__Neoerysiphe	s__Neoerysiphe_galeopsidis	50
k__Fungi	p__Ascomycota	g__Colletotrichum	s__Colletotrichum_graminicola	50
k__Fungi	p__Basidiomycota	g__Ganoderma	s__Ganoderma_adspersum	50
k__Fungi	p__Basidiomycota	g__Quambalaria	s__Quambalaria_cyanescens	50
k__Fungi	p__Ascomycota	g__Penicillium	s__Penicillium_italicum	49
k__Fungi	p__Ascomycota	g__Diaporthe	s__Diaporthe_helianthi	49
k__Fungi	p__Ascomycota	g__Sporothrix	s__Sporothrix_globosa	49
k__Fungi	p__Basidiomycota	g__Sparassis	s__Sparassis_latifolia	49
k__Fungi	p__Basidiomycota	g__Microbotryum	s__Microbotryum_dianthorum	49
k__Fungi	p__Ascomycota	g__Aspergillus	s__Aspergillus_westerdijkiae	48
k__Fungi	p__Ascomycota	g__Penicillium	s__Penicillium_digitatum	48
k__Fungi	p__Mucoromycota	g__Rhizopus	s__Rhizopus_stolonifer	48
k__Fungi	p__Ascomycota	g__Phialophora	s__Phialophora_verrucosa	47
k__Fungi	p__Ascomycota	g__Aspergillus	s__Aspergillus_candidus	47
k__Fungi	p__Ascomycota	g__Aspergillus	s__Aspergillus_clavatus	47
k__Fungi	p__Ascomycota	g__Lophodermium	s__Lophodermium_conigenum	47
k__Fungi	p__Ascomycota	g__Saccharomyces	s__Saccharomyces_bayanus	47
k__Fungi	p__Ascomycota	g__Aspergillus	s__Aspergillus_quadrilineatus	46
k__Fungi	p__Ascomycota	g__Podosphaera	s__Podosphaera_pannosa	46
k__Fungi	p__Ascomycota	g__Ceratocystis	s__Ceratocystis_manginecans	46
k__Fungi	p__Basidiomycota	g__Coprinopsis	s__Coprinopsis_cinerea	46
k__Fungi	p__Basidiomycota	g__Porodaedalea	s__Porodaedalea_pini	46
k__Fungi	p__Basidiomycota	g__Rickenella	s__Rickenella_fibula	46
k__Fungi	p__Basidiomycota	g__Trametes	s__Trametes_polyzona	46
k__Fungi	p__Basidiomycota	g__Tilletia	s__Tilletia_indica	46
k__Fungi	p__Ascomycota	g__Periconia	s__Periconia_byssoides	45
k__Fungi	p__Ascomycota	g__Aspergillus	s__Aspergillus_oryzae	45
k__Fungi	p__Ascomycota	g__Penicillium	s__Penicillium_steckii	45
k__Fungi	p__Ascomycota	g__Erysiphe	s__Erysiphe_aquilegiae	45
k__Fungi	p__Ascomycota	g__Saccharomycopsis	s__Saccharomycopsis_fibuligera	45
k__Fungi	p__Ascomycota	g__Geotrichum	s__Geotrichum_candidum	45
k__Fungi	p__Ascomycota	g__Trichoderma	s__Trichoderma_ghanense	45
k__Fungi	p__Ascomycota	g__Gibberella	s__Gibberella_pulicaris	45
k__Fungi	p__Ascomycota	g__Gaeumannomyces	s__Gaeumannomyces_graminis	45
k__Fungi	p__Ascomycota	g__Didymella	s__Didymella_pinodella	44
k__Fungi	p__Ascomycota	g__Dichotomopilus	s__Dichotomopilus_funicola	44
k__Fungi	p__Basidiomycota	g__Armillaria	s__Armillaria_tabescens	44
k__Fungi	p__Basidiomycota	g__Peniophora	s__Peniophora_incarnata	44
k__Fungi	p__Basidiomycota	g__Uromyces	s__Uromyces_pisi.sativi	44
k__Fungi	p__Ascomycota	g__Setophoma	s__Setophoma_terrestris	43
k__Fungi	p__Ascomycota	g__Histoplasma	s__Histoplasma_capsulatum.var.capsulatum	43
k__Fungi	p__Ascomycota	g__Nectria	s__Nectria_pseudotrichia	43
k__Fungi	p__Ascomycota	g__Stachybotrys	s__Stachybotrys_chartarum	43
k__Fungi	p__Ascomycota	g__Ceratocystis	s__Ceratocystis_paradoxa	43
k__Fungi	p__Basidiomycota	g__Sporidiobolus	s__Sporidiobolus_salmonicolor	43
k__Fungi	p__Basidiomycota	g__Melampsora	s__Melampsora_epitea	43
k__Fungi	p__Ascomycota	g__Neofusicoccum	s__Neofusicoccum_luteum	42
k__Fungi	p__Ascomycota	g__Parastagonospora	s__Parastagonospora_nodorum	42
k__Fungi	p__Ascomycota	g__Millerozyma	s__Millerozyma_farinosa	42
k__Fungi	p__Ascomycota	g__Diaporthe	s__Diaporthe_ampelina	42
k__Fungi	p__Ascomycota	g__Colletotrichum	s__Colletotrichum_dematium	42
k__Fungi	p__Ascomycota	g__Gibellulopsis	s__Gibellulopsis_nigrescens	42
k__Fungi	p__Ascomycota	g__Geosmithia	s__Geosmithia_pallida	42
k__Fungi	p__Ascomycota	g__Fusarium	s__Fusarium_tricinctum	42
k__Fungi	p__Ascomycota	g__Magnaporthe	s__Magnaporthe_grisea	42
k__Fungi	p__Basidiomycota	g__Papiliotrema	s__Papiliotrema_flavescens	42
k__Fungi	p__Chytridiomycota	g__Rhizophlyctis	s__Rhizophlyctis_rosea	42
k__Fungi	p__Mucoromycota	g__Apophysomyces	s__Apophysomyces_variabilis	42
k__Fungi	p__Ascomycota	g__Mycosphaerella	s__Mycosphaerella_fijiensis	41
k__Fungi	p__Ascomycota	g__Alternaria	s__Alternaria_chlamydosporigena	41
k__Fungi	p__Ascomycota	g__Curvularia	s__Curvularia_tsudae	41
k__Fungi	p__Ascomycota	g__Stemphylium	s__Stemphylium_solani	41
k__Fungi	p__Ascomycota	g__Erysiphe	s__Erysiphe_alphitoides	41
k__Fungi	p__Ascomycota	g__Candida	s__Candida_metapsilosis	41
k__Fungi	p__Ascomycota	g__Candida	s__Candida_tropicalis	41
k__Fungi	p__Ascomycota	g__Pestalotiopsis	s__Pestalotiopsis_mangiferae	41
k__Fungi	p__Ascomycota	g__Trichoderma	s__Trichoderma_asperelloides	41
k__Fungi	p__Ascomycota	g__Gibberella	s__Gibberella_thapsina	41
k__Fungi	p__Basidiomycota	g__Trametes	s__Trametes_gibbosa	41
k__Fungi	p__Ascomycota	g__Neofusicoccum	s__Neofusicoccum_mangiferae	40
k__Fungi	p__Ascomycota	g__Mycosphaerella	s__Mycosphaerella_punctiformis	40
k__Fungi	p__Ascomycota	g__Penicillium	s__Penicillium_sumatraense	40
k__Fungi	p__Ascomycota	g__Trichophyton	s__Trichophyton_soudanense	40
k__Fungi	p__Ascomycota	g__Erysiphe	s__Erysiphe_diffusa	40
k__Fungi	p__Ascomycota	g__Kazachstania	s__Kazachstania_humilis	40
k__Fungi	p__Ascomycota	g__Diaporthe	s__Diaporthe_sojae	40
k__Fungi	p__Ascomycota	g__Valsa	s__Valsa_nivea	40
k__Fungi	p__Ascomycota	g__Fusarium	s__Fusarium_graminearum	40
k__Fungi	p__Ascomycota	g__Taphrina	s__Taphrina_wiesneri	40
k__Fungi	p__Basidiomycota	g__Sanghuangporus	s__Sanghuangporus_baumii	40
k__Fungi	p__Basidiomycota	g__Rhodotorula	s__Rhodotorula_paludigena	40
k__Fungi	p__Ascomycota	g__Pseudocercospora	s__Pseudocercospora_musae	39
k__Fungi	p__Ascomycota	g__Ascochyta	s__Ascochyta_rabiei	39
k__Fungi	p__Ascomycota	g__Penicillium	s__Penicillium_miczynskii	39
k__Fungi	p__Ascomycota	g__Diaporthe	s__Diaporthe_columnaris	39
k__Fungi	p__Ascomycota	g__Colletotrichum	s__Colletotrichum_nymphaeae	39
k__Fungi	p__Ascomycota	g__Fusarium	s__Fusarium_petroliphilum	39
k__Fungi	p__Ascomycota	g__Mycosphaerella	s__Mycosphaerella_nubilosa	38
k__Fungi	p__Ascomycota	g__Plenodomus	s__Plenodomus_biglobosus	38
k__Fungi	p__Ascomycota	g__Curvularia	s__Curvularia_verruculosa	38
k__Fungi	p__Ascomycota	g__Aspergillus	s__Aspergillus_unguis	38
k__Fungi	p__Ascomycota	g__Penicillium	s__Penicillium_roqueforti	38
k__Fungi	p__Ascomycota	g__Candida	s__Candida_dubliniensis	38
k__Fungi	p__Ascomycota	g__Candida	s__Candida_railenensis	38
k__Fungi	p__Ascomycota	g__Pestalotiopsis	s__Pestalotiopsis_vismiae	38
k__Fungi	p__Basidiomycota	g__Mucidula	s__Mucidula_mucida	38
k__Fungi	p__Basidiomycota	g__Volvariella	s__Volvariella_volvacea	38
k__Fungi	p__Ascomycota	g__Alternaria	s__Alternaria_burnsii	37
k__Fungi	p__Ascomycota	g__Exophiala	s__Exophiala_jeanselmei	37
k__Fungi	p__Ascomycota	g__Erysiphe	s__Erysiphe_heraclei	37
k__Fungi	p__Ascomycota	g__Sawadaea	s__Sawadaea_bicornis	37
k__Fungi	p__Ascomycota	g__Godronia	s__Godronia_cassandrae	37
k__Fungi	p__Ascomycota	g__Cyberlindnera	s__Cyberlindnera_fabianii	37
k__Fungi	p__Ascomycota	g__Phomopsis	s__Phomopsis_vaccinii	37
k__Fungi	p__Ascomycota	g__Colletotrichum	s__Colletotrichum_musae	37
k__Fungi	p__Basidiomycota	g__Uromyces	s__Uromyces_transversalis	37
k__Fungi	p__Mucoromycota	g__Planticonsortiaceae_gen02	s__Planticonsortiaceae_gen02_unclassified	37
k__Fungi	p__Mucoromycota	g__Planticonsortiaceae_gen05	s__Planticonsortiaceae_gen05_unclassified	37
k__Fungi	p__Ascomycota	g__Phyllosticta	s__Phyllosticta_ampelicida	36
k__Fungi	p__Ascomycota	g__Dothistroma	s__Dothistroma_septosporum	36
k__Fungi	p__Ascomycota	g__Alternaria	s__Alternaria_longipes	36
k__Fungi	p__Ascomycota	g__Stemphylium	s__Stemphylium_lycopersici	36
k__Fungi	p__Ascomycota	g__Penicillium	s__Penicillium_verrucosum	36
k__Fungi	p__Ascomycota	g__Coccidioides	s__Coccidioides_immitis	36
k__Fungi	p__Ascomycota	g__Neofabraea	s__Neofabraea_vagabunda	36
k__Fungi	p__Ascomycota	g__Golovinomyces	s__Golovinomyces_orontii	36
k__Fungi	p__Ascomycota	g__Sarea	s__Sarea_resinae	36
k__Fungi	p__Ascomycota	g__Scedosporium	s__Scedosporium_aurantiacum	36
k__Fungi	p__Ascomycota	g__Microdochium	s__Microdochium_bolleyi	36
k__Fungi	p__Basidiomycota	g__Hericium	s__Hericium_coralloides	36
k__Fungi	p__Basidiomycota	g__Microbotryum	s__Microbotryum_violaceum	36
k__Fungi	p__Ascomycota	g__Alternaria	s__Alternaria_chlamydospora	35
k__Fungi	p__Ascomycota	g__Aspergillus	s__Aspergillus_calidoustus	35
k__Fungi	p__Ascomycota	g__Aspergillus	s__Aspergillus_sclerotiorum	35
k__Fungi	p__Ascomycota	g__Oidium	s__Oidium_heveae	35
k__Fungi	p__Ascomycota	g__Neoscytalidium	s__Neoscytalidium_hyalinum	34
k__Fungi	p__Ascomycota	g__Rhytidhysteron	s__Rhytidhysteron_rufulum	34
k__Fungi	p__Ascomycota	g__Bipolaris	s__Bipolaris_cynodontis	34
k__Fungi	p__Ascomycota	g__Aspergillus	s__Aspergillus_pseudoglaucus	34
k__Fungi	p__Ascomycota	g__Microsporum	s__Microsporum_ferrugineum	34
k__Fungi	p__Ascomycota	g__Engyodontium	s__Engyodontium_album	34
k__Fungi	p__Ascomycota	g__Trichoderma	s__Trichoderma_inhamatum	34
k__Fungi	p__Ascomycota	g__Trichoderma	s__Trichoderma_viridescens	34
k__Fungi	p__Ascomycota	g__Dactylonectria	s__Dactylonectria_macrodidyma	34
k__Fungi	p__Ascomycota	g__Neurospora	s__Neurospora_crassa	34
k__Fungi	p__Ascomycota	g__Hypoxylon	s__Hypoxylon_rubiginosum	34
k__Fungi	p__Basidiomycota	g__Resinicium	s__Resinicium_bicolor	34
k__Fungi	p__Basidiomycota	g__Cerrena	s__Cerrena_unicolor	34
k__Fungi	p__Basidiomycota	g__Phaeolus	s__Phaeolus_schweinitzii	34
k__Fungi	p__Ascomycota	g__Diplodia	s__Diplodia_corticola	33
k__Fungi	p__Ascomycota	g__Neofusicoccum	s__Neofusicoccum_vitifusiforme	33
k__Fungi	p__Ascomycota	g__Exophiala	s__Exophiala_phaeomuriformis	33
k__Fungi	p__Ascomycota	g__Exophiala	s__Exophiala_pisciphila	33
k__Fungi	p__Ascomycota	g__Penicillium	s__Penicillium_brasilianum	33
k__Fungi	p__Ascomycota	g__Epidermophyton	s__Epidermophyton_floccosum	33
k__Fungi	p__Ascomycota	g__Pseudoidium	s__Pseudoidium_neolycopersici	33
k__Fungi	p__Ascomycota	g__Pseudogymnoascus	s__Pseudogymnoascus_destructans	33
k__Fungi	p__Ascomycota	g__Pichia	s__Pichia_kudriavzevii	33
k__Fungi	p__Ascomycota	g__Diaporthe	s__Diaporthe_melonis	33
k__Fungi	p__Ascomycota	g__Colletotrichum	s__Colletotrichum_cliviicola	33
k__Fungi	p__Ascomycota	g__Trichoderma	s__Trichoderma_pleuroticola	33
k__Fungi	p__Ascomycota	g__Ophiostoma	s__Ophiostoma_ips	33
k__Fungi	p__Basidiomycota	g__Puccinia	s__Puccinia_kuehnii	33
k__Fungi	p__Basidiomycota	g__Puccinia	s__Puccinia_melanocephala	33
k__Fungi	p__Basidiomycota	g__Cystofilobasidium	s__Cystofilobasidium_macerans	33
k__Fungi	p__Ascomycota	g__Paraphoma	s__Paraphoma_radicina	32
k__Fungi	p__Ascomycota	g__Curvularia	s__Curvularia_intermedia	32
k__Fungi	p__Ascomycota	g__Verruconis	s__Verruconis_gallopava	32
k__Fungi	p__Ascomycota	g__Rasamsonia	s__Rasamsonia_argillacea	32
k__Fungi	p__Ascomycota	g__Erysiphe	s__Erysiphe_pisi	32
k__Fungi	p__Ascomycota	g__Colletotrichum	s__Colletotrichum_destructivum	32
k__Fungi	p__Ascomycota	g__Colletotrichum	s__Colletotrichum_horii	32
k__Fungi	p__Ascomycota	g__Calonectria	s__Calonectria_quinqueseptata	32
k__Fungi	p__Ascomycota	g__Fusarium	s__Fusarium_acuminatum	32
k__Fungi	p__Ascomycota	g__Fusarium	s__Fusarium_poae	32
k__Fungi	p__Ascomycota	g__Scedosporium	s__Scedosporium_dehoogii	32
k__Fungi	p__Ascomycota	g__Hypoxylon	s__Hypoxylon_fuscum	32
k__Fungi	p__Basidiomycota	g__Marasmius	s__Marasmius_tenuissimus	32
k__Fungi	p__Ascomycota	g__Microsporum	s__Microsporum_audouinii	31
k__Fungi	p__Ascomycota	g__Nannizzia	s__Nannizzia_fulva	31
k__Fungi	p__Ascomycota	g__Lodderomyces	s__Lodderomyces_elongisporus	31
k__Fungi	p__Ascomycota	g__Diaporthe	s__Diaporthe_citri	31
k__Fungi	p__Ascomycota	g__Diaporthe	s__Diaporthe_vexans	31
k__Fungi	p__Ascomycota	g__Colletotrichum	s__Colletotrichum_gigasporum	31
k__Fungi	p__Ascomycota	g__Colletotrichum	s__Colletotrichum_kahawae	31
k__Fungi	p__Ascomycota	g__Pyricularia	s__Pyricularia_grisea	31
k__Fungi	p__Ascomycota	g__Eutypella	s__Eutypella_vitis	31
k__Fungi	p__Ascomycota	g__Rosellinia	s__Rosellinia_necatrix	31
k__Fungi	p__Basidiomycota	g__Pyrrhoderma	s__Pyrrhoderma_noxium	31
k__Fungi	p__Mucoromycota	g__Planticonsortiaceae_gen04	s__Planticonsortiaceae_gen04_unclassified	31
k__Fungi	p__Ascomycota	g__Plenodomus	s__Plenodomus_tracheiphilus	30
k__Fungi	p__Ascomycota	g__Aspergillus	s__Aspergillus_brasiliensis	30
k__Fungi	p__Ascomycota	g__Penicillium	s__Penicillium_adametzioides	30
k__Fungi	p__Ascomycota	g__Penicillium	s__Penicillium_dipodomyicola	30
k__Fungi	p__Ascomycota	g__Talaromyces	s__Talaromyces_amestolkiae	30
k__Fungi	p__Ascomycota	g__Colletotrichum	s__Colletotrichum_simmondsii	30
k__Fungi	p__Ascomycota	g__Trichoderma	s__Trichoderma_aggressivum	30
k__Fungi	p__Ascomycota	g__Magnaporthiopsis	s__Magnaporthiopsis_poae	30
k__Fungi	p__Ascomycota	g__Scedosporium	s__Scedosporium_prolificans	30
k__Fungi	p__Basidiomycota	g__Armillaria	s__Armillaria_sinapina	30
k__Fungi	p__Basidiomycota	g__Phellinus	s__Phellinus_tremulae	30
k__Fungi	p__Basidiomycota	g__Amylostereum	s__Amylostereum_areolatum	30
k__Fungi	p__Basidiomycota	g__Moesziomyces	s__Moesziomyces_aphidis	30
k__Fungi	p__Ascomycota	g__Lasiodiplodia	s__Lasiodiplodia_crassispora	29
k__Fungi	p__Ascomycota	g__Leptosphaeria	s__Leptosphaeria_sclerotioides	29
k__Fungi	p__Ascomycota	g__Curvularia	s__Curvularia_trifolii	29
k__Fungi	p__Ascomycota	g__Talaromyces	s__Talaromyces_rugulosus	29
k__Fungi	p__Ascomycota	g__Pneumocystis	s__Pneumocystis_jirovecii	29
k__Fungi	p__Ascomycota	g__Zygosaccharomyces	s__Zygosaccharomyces_bailii	29
k__Fungi	p__Basidiobolomycota	g__Basidiobolus	s__Basidiobolus_ranarum	29
k__Fungi	p__Basidiomycota	g__Mycena	s__Mycena_epipterygia	29
k__Fungi	p__Basidiomycota	g__Waitea	s__Waitea_circinata.var.circinata	29
k__Fungi	p__Basidiomycota	g__Itersonilia	s__Itersonilia_perplexans	29
k__Fungi	p__Basidiomycota	g__Sporisorium	s__Sporisorium_scitamineum	29
k__Fungi	p__Glomeromycota	g__Rhizophagus	s__Rhizophagus_intraradices	29
k__Fungi	p__Ascomycota	g__Dothiorella	s__Dothiorella_viticola	28
k__Fungi	p__Ascomycota	g__Mycosphaerella	s__Mycosphaerella_suttonii	28
k__Fungi	p__Ascomycota	g__Pyrenophora	s__Pyrenophora_teres	28
k__Fungi	p__Ascomycota	g__Chalastospora	s__Chalastospora_gossypii	28
k__Fungi	p__Ascomycota	g__Cladophialophora	s__Cladophialophora_bantiana	28
k__Fungi	p__Ascomycota	g__Pezicula	s__Pezicula_cinnamomea	28
k__Fungi	p__Ascomycota	g__Pestalotiopsis	s__Pestalotiopsis_disseminata	28
k__Fungi	p__Ascomycota	g__Tolypocladium	s__Tolypocladium_inflatum	28
k__Fungi	p__Ascomycota	g__Acrophialophora	s__Acrophialophora_fusispora	28
k__Fungi	p__Ascomycota	g__Amesia	s__Amesia_atrobrunnea	28
k__Fungi	p__Basidiomycota	g__Puccinia	s__Puccinia_polysora	28
k__Fungi	p__Basidiomycota	g__Vishniacozyma	s__Vishniacozyma_carnescens	28
k__Fungi	p__Olpidiomycota	g__Olpidium	s__Olpidium_brassicae	28
k__Fungi	p__Ascomycota	g__Leptosphaerulina	s__Leptosphaerulina_australis	27
k__Fungi	p__Ascomycota	g__Fonsecaea	s__Fonsecaea_nubica	27
k__Fungi	p__Ascomycota	g__Penicillium	s__Penicillium_decumbens	27
k__Fungi	p__Ascomycota	g__Talaromyces	s__Talaromyces_islandicus	27
k__Fungi	p__Ascomycota	g__Paracoccidioides	s__Paracoccidioides_brasiliensis	27
k__Fungi	p__Ascomycota	g__Erysiphe	s__Erysiphe_necator	27
k__Fungi	p__Ascomycota	g__Podosphaera	s__Podosphaera_tridactyla	27
k__Fungi	p__Ascomycota	g__Pichia	s__Pichia_membranifaciens	27
k__Fungi	p__Ascomycota	g__Monographella	s__Monographella_nivalis	27
k__Fungi	p__Ascomycota	g__Cytospora	s__Cytospora_populina	27
k__Fungi	p__Ascomycota	g__Apiognomonia	s__Apiognomonia_errabunda	27
k__Fungi	p__Ascomycota	g__Coniella	s__Coniella_vitis	27
k__Fungi	p__Ascomycota	g__Colletotrichum	s__Colletotrichum_aenigma	27
k__Fungi	p__Basidiomycota	g__Mycena	s__Mycena_galericulata	27
k__Fungi	p__Basidiomycota	g__Tilletia	s__Tilletia_barclayana	27
k__Fungi	p__Basidiomycota	g__Puccinia	s__Puccinia_emaculata	27
k__Fungi	p__Basidiomycota	g__Puccinia	s__Puccinia_psidii	27
k__Fungi	p__Ascomycota	g__Dothiorella	s__Dothiorella_iberica	26
k__Fungi	p__Ascomycota	g__Teratosphaeria	s__Teratosphaeria_zuluensis	26
k__Fungi	p__Ascomycota	g__Alternaria	s__Alternaria_japonica	26
k__Fungi	p__Ascomycota	g__Curvularia	s__Curvularia_inaequalis	26
k__Fungi	p__Ascomycota	g__Venturia	s__Venturia_carpophila	26
k__Fungi	p__Ascomycota	g__Rhinocladiella	s__Rhinocladiella_similis	26
k__Fungi	p__Ascomycota	g__Penicillium	s__Penicillium_paneum	26
k__Fungi	p__Ascomycota	g__Coleophoma	s__Coleophoma_empetri	26
k__Fungi	p__Ascomycota	g__Erysiphe	s__Erysiphe_cruciferarum	26
k__Fungi	p__Ascomycota	g__Lachancea	s__Lachancea_fermentati	26
k__Fungi	p__Ascomycota	g__Coniochaeta	s__Coniochaeta_hoffmannii	26
k__Fungi	p__Ascomycota	g__Colletotrichum	s__Colletotrichum_cereale	26
k__Fungi	p__Ascomycota	g__Metarhizium	s__Metarhizium_rileyi	26
k__Fungi	p__Ascomycota	g__Fusarium	s__Fusarium_sacchari	26
k__Fungi	p__Ascomycota	g__Ilyonectria	s__Ilyonectria_robusta	26
k__Fungi	p__Basidiomycota	g__Mycena	s__Mycena_haematopus	26
k__Fungi	p__Basidiomycota	g__Heterobasidion	s__Heterobasidion_irregulare	26
k__Fungi	p__Basidiomycota	g__Ustilago	s__Ustilago_maydis	26
k__Fungi	p__Mucoromycota	g__Mucor	s__Mucor_indicus	26
k__Fungi	p__Ascomycota	g__Mycoleptodiscus	s__Mycoleptodiscus_indicus	25
k__Fungi	p__Ascomycota	g__Mycosphaerella	s__Mycosphaerella_musicola	25
k__Fungi	p__Ascomycota	g__Zymoseptoria	s__Zymoseptoria_tritici	25
k__Fungi	p__Ascomycota	g__Cyphellophora	s__Cyphellophora_europaea	25
k__Fungi	p__Ascomycota	g__Penicillium	s__Penicillium_melinii	25
k__Fungi	p__Ascomycota	g__Talaromyces	s__Talaromyces_diversus	25
k__Fungi	p__Ascomycota	g__Podosphaera	s__Podosphaera_clandestina	25
k__Fungi	p__Ascomycota	g__Pichia	s__Pichia_fermentans	25
k__Fungi	p__Ascomycota	g__Pichia	s__Pichia_kluyveri	25
k__Fungi	p__Ascomycota	g__Lachancea	s__Lachancea_kluyveri	25
k__Fungi	p__Ascomycota	g__Colletotrichum	s__Colletotrichum_lupini	25
k__Fungi	p__Ascomycota	g__Cordyceps	s__Cordyceps_farinosa	25
k__Fungi	p__Ascomycota	g__Cephalotrichum	s__Cephalotrichum_stemonitis	25
k__Fungi	p__Ascomycota	g__Sporothrix	s__Sporothrix_inflata	25
k__Fungi	p__Basidiomycota	g__Wolfiporia	s__Wolfiporia_cocos	25
k__Fungi	p__Basidiomycota	g__Emmia	s__Emmia_lacerata	25
k__Fungi	p__Mucoromycota	g__Mucor	s__Mucor_flavus	25
k__Fungi	p__Ascomycota	g__Fusicoccum	s__Fusicoccum_quercus	24
k__Fungi	p__Ascomycota	g__Neofusicoccum	s__Neofusicoccum_mediterraneum	24
k__Fungi	p__Ascomycota	g__Penicillium	s__Penicillium_echinulatum	24
k__Fungi	p__Ascomycota	g__Nannizzia	s__Nannizzia_gypsea	24
k__Fungi	p__Ascomycota	g__Pichia	s__Pichia_kudriavzevii	24
k__Fungi	p__Ascomycota	g__Saccharomyces	s__Saccharomyces_kudriavzevii	24
k__Fungi	p__Ascomycota	g__Colletotrichum	s__Colletotrichum_aotearoa	24
k__Fungi	p__Ascomycota	g__Geosmithia	s__Geosmithia_morbida	24
k__Fungi	p__Ascomycota	g__Dactylonectria	s__Dactylonectria_torresensis	24
k__Fungi	p__Ascomycota	g__Fusarium	s__Fusarium_mangiferae	24
k__Fungi	p__Ascomycota	g__Acrophialophora	s__Acrophialophora_levis	24
k__Fungi	p__Ascomycota	g__Monosporascus	s__Monosporascus_cannonballus	24
k__Fungi	p__Basidiomycota	g__Cronartium	s__Cronartium_ribicola	24
k__Fungi	p__Basidiomycota	g__Sporisorium	s__Sporisorium_reilianum	24
k__Fungi	p__Mucoromycota	g__Rhizopus	s__Rhizopus_delemar	24
k__Fungi	p__Mucoromycota	g__Saksenaea	s__Saksenaea_vasiformis	24
k__Fungi	p__Ascomycota	g__Sphaceloma	s__Sphaceloma_coryli	23
k__Fungi	p__Ascomycota	g__Paraconiothyrium	s__Paraconiothyrium_fuckelii	23
k__Fungi	p__Ascomycota	g__Aspergillus	s__Aspergillus_wentii	23
k__Fungi	p__Ascomycota	g__Podosphaera	s__Podosphaera_fusca	23
k__Fungi	p__Ascomycota	g__Scytalidium	s__Scytalidium_lignicola	23
k__Fungi	p__Ascomycota	g__Kodamaea	s__Kodamaea_ohmeri	23
k__Fungi	p__Ascomycota	g__Schwanniomyces	s__Schwanniomyces_occidentalis	23
k__Fungi	p__Ascomycota	g__Valsa	s__Valsa_mali	23
k__Fungi	p__Ascomycota	g__Volutella	s__Volutella_ciliata	23
k__Fungi	p__Ascomycota	g__Hirsutella	s__Hirsutella_rhossiliensis	23
k__Fungi	p__Ascomycota	g__Hirsutella	s__Hirsutella_thompsonii	23
k__Fungi	p__Ascomycota	g__Myrothecium	s__Myrothecium_roridum	23
k__Fungi	p__Basidiomycota	g__Moniliophthora	s__Moniliophthora_roreri	23
k__Fungi	p__Basidiomycota	g__Heterobasidion	s__Heterobasidion_parviporum	23
k__Fungi	p__Basidiomycota	g__Puccinia	s__Puccinia_striiformis	23
k__Fungi	p__Ascomycota	g__Phyllosticta	s__Phyllosticta_elongata	22
k__Fungi	p__Ascomycota	g__Pseudofusicoccum	s__Pseudofusicoccum_adansoniae	22
k__Fungi	p__Ascomycota	g__Edenia	s__Edenia_gomezpompae	22
k__Fungi	p__Ascomycota	g__Alternaria	s__Alternaria_mali	22
k__Fungi	p__Ascomycota	g__Venturia	s__Venturia_pyrina	22
k__Fungi	p__Ascomycota	g__Exophiala	s__Exophiala_equina	22
k__Fungi	p__Ascomycota	g__Knufia	s__Knufia_epidermidis	22
k__Fungi	p__Ascomycota	g__Thermoascus	s__Thermoascus_crustaceus	22
k__Fungi	p__Ascomycota	g__Nannizzia	s__Nannizzia_incurvata	22
k__Fungi	p__Ascomycota	g__Sclerotinia	s__Sclerotinia_minor	22
k__Fungi	p__Ascomycota	g__Eremothecium	s__Eremothecium_coryli	22
k__Fungi	p__Ascomycota	g__Candida	s__Candida_nivariensis	22
k__Fungi	p__Ascomycota	g__Colletotrichum	s__Colletotrichum_lindemuthianum	22
k__Fungi	p__Ascomycota	g__Colletotrichum	s__Colletotrichum_queenslandicum	22
k__Fungi	p__Ascomycota	g__Hypoxylon	s__Hypoxylon_fendleri	22
k__Fungi	p__Basidiomycota	g__Collybia	s__Collybia_cirrhata	22
k__Fungi	p__Basidiomycota	g__Typhula	s__Typhula_incarnata	22
k__Fungi	p__Basidiomycota	g__Ganoderma	s__Ganoderma_tsugae	22
k__Fungi	p__Basidiomycota	g__Erythrobasidium	s__Erythrobasidium_hasegawianum	22
k__Fungi	p__Basidiomycota	g__Quambalaria	s__Quambalaria_pitereka	22
k__Fungi	p__Basidiomycota	g__Uromycladium	s__Uromycladium_tepperianum	22
k__Fungi	p__Basidiomycota	g__Tritirachium	s__Tritirachium_oryzae	22
k__Fungi	p__Ascomycota	g__Cladosporium	s__Cladosporium_cladosporioides	21
k__Fungi	p__Ascomycota	g__Curvularia	s__Curvularia_coicis	21
k__Fungi	p__Ascomycota	g__Curvularia	s__Curvularia_kusanoi	21
k__Fungi	p__Ascomycota	g__Ulocladium	s__Ulocladium_consortiale	21
k__Fungi	p__Ascomycota	g__Aspergillus	s__Aspergillus_alabamensis	21
k__Fungi	p__Ascomycota	g__Aspergillus	s__Aspergillus_restrictus	21
k__Fungi	p__Ascomycota	g__Aspergillus	s__Aspergillus_rugulosus	21
k__Fungi	p__Ascomycota	g__Talaromyces	s__Talaromyces_stipitatus	21
k__Fungi	p__Ascomycota	g__Golovinomyces	s__Golovinomyces_biocellatus	21
k__Fungi	p__Ascomycota	g__Metschnikowia	s__Metschnikowia_pulcherrima	21
k__Fungi	p__Ascomycota	g__Candida	s__Candida_zeylanoides	21
k__Fungi	p__Ascomycota	g__Cytospora	s__Cytospora_leucostoma	21
k__Fungi	p__Ascomycota	g__Diaporthe	s__Diaporthe_vaccinii	21
k__Fungi	p__Ascomycota	g__Fusarium	s__Fusarium_delphinoides	21
k__Fungi	p__Basidiomycota	g__Armillaria	s__Armillaria_borealis	21
k__Fungi	p__Basidiomycota	g__Schizophyllum	s__Schizophyllum_radiatum	21
k__Fungi	p__Basidiomycota	g__Agrocybe	s__Agrocybe_cylindracea	21
k__Fungi	p__Basidiomycota	g__Puccinia	s__Puccinia_monoica	21
k__Fungi	p__Basidiomycota	g__Melampsoridium	s__Melampsoridium_hiratsukanum	21
k__Fungi	p__Basidiomycota	g__Vanrija	s__Vanrija_humicola	21
k__Fungi	p__Basidiomycota	g__Wallemia	s__Wallemia_sebi	21
k__Fungi	p__Mucoromycota	g__Choanephora	s__Choanephora_cucurbitarum	21
k__Fungi	p__Mucoromycota	g__Mucor	s__Mucor_mucedo	21
k__Fungi	p__Ascomycota	g__Pseudocercospora	s__Pseudocercospora_macadamiae	20
k__Fungi	p__Ascomycota	g__Paraphoma	s__Paraphoma_fimeti	20
k__Fungi	p__Ascomycota	g__Cochliobolus	s__Cochliobolus_setariae	20
k__Fungi	p__Ascomycota	g__Pyrenophora	s__Pyrenophora_graminea	20
k__Fungi	p__Ascomycota	g__Exophiala	s__Exophiala_bergeri	20
k__Fungi	p__Ascomycota	g__Penicillium	s__Penicillium_glandicola	20
k__Fungi	p__Ascomycota	g__Aphanoascus	s__Aphanoascus_keratinophilus	20
k__Fungi	p__Ascomycota	g__Diplocarpon	s__Diplocarpon_mali	20
k__Fungi	p__Ascomycota	g__Phyllactinia	s__Phyllactinia_fraxini	20
k__Fungi	p__Ascomycota	g__Rhynchosporium	s__Rhynchosporium_commune	20
k__Fungi	p__Ascomycota	g__Debaryomyces	s__Debaryomyces_nepalensis	20
k__Fungi	p__Ascomycota	g__Scheffersomyces	s__Scheffersomyces_stipitis	20
k__Fungi	p__Ascomycota	g__Wickerhamomyces	s__Wickerhamomyces_subpelliculosus	20
k__Fungi	p__Ascomycota	g__Sirococcus	s__Sirococcus_conigenus	20
k__Fungi	p__Ascomycota	g__Colletotrichum	s__Colletotrichum_theobromicola	20
k__Fungi	p__Ascomycota	g__Colletotrichum	s__Colletotrichum_tropicale	20
k__Fungi	p__Ascomycota	g__Calonectria	s__Calonectria_ilicicola	20
k__Fungi	p__Ascomycota	g__Gibberella	s__Gibberella_coronicola	20
k__Fungi	p__Ascomycota	g__Gibberella	s__Gibberella_indica	20
k__Fungi	p__Ascomycota	g__Neonectria	s__Neonectria_candida	20
k__Fungi	p__Ascomycota	g__Thelonectria	s__Thelonectria_discophora	20
k__Fungi	p__Ascomycota	g__Eutypella	s__Eutypella_citricola	20
k__Fungi	p__Basidiomycota	g__Mycena	s__Mycena_zephirus	20
k__Fungi	p__Basidiomycota	g__Puccinia	s__Puccinia_allii	20
k__Fungi	p__Basidiomycota	g__Moesziomyces	s__Moesziomyces_antarcticus	20
k__Fungi	p__Ascomycota	g__Neofusicoccum	s__Neofusicoccum_kwambonambiense	19
k__Fungi	p__Ascomycota	g__Phyllosticta	s__Phyllosticta_vaccinii	19
k__Fungi	p__Ascomycota	g__Cladosporium	s__Cladosporium_colocasiae	19
k__Fungi	p__Ascomycota	g__Leptosphaeria	s__Leptosphaeria_maculans	19
k__Fungi	p__Ascomycota	g__Medicopsis	s__Medicopsis_romeroi	19
k__Fungi	p__Ascomycota	g__Parastagonospora	s__Parastagonospora_avenae	19
k__Fungi	p__Ascomycota	g__Alternaria	s__Alternaria_macrospora	19
k__Fungi	p__Ascomycota	g__Curvularia	s__Curvularia_tuberculata	19
k__Fungi	p__Ascomycota	g__Exophiala	s__Exophiala_alcalophila	19
k__Fungi	p__Ascomycota	g__Exophiala	s__Exophiala_angulospora	19
k__Fungi	p__Ascomycota	g__Veronaea	s__Veronaea_botryosa	19
k__Fungi	p__Ascomycota	g__Penicillium	s__Penicillium_crustosum	19
k__Fungi	p__Ascomycota	g__Gymnascella	s__Gymnascella_hyalinospora	19
k__Fungi	p__Ascomycota	g__Erysiphe	s__Erysiphe_polygoni	19
k__Fungi	p__Ascomycota	g__Podosphaera	s__Podosphaera_spiraeae	19
k__Fungi	p__Ascomycota	g__Colletotrichum	s__Colletotrichum_falcatum	19
k__Fungi	p__Ascomycota	g__Colletotrichum	s__Colletotrichum_fragariae	19
k__Fungi	p__Ascomycota	g__Colletotrichum	s__Colletotrichum_higginsianum	19
k__Fungi	p__Ascomycota	g__Colletotrichum	s__Colletotrichum_spaethianum	19
k__Fungi	p__Ascomycota	g__Pochonia	s__Pochonia_chlamydosporia	19
k__Fungi	p__Ascomycota	g__Trichoderma	s__Trichoderma_yunnanense	19
k__Fungi	p__Ascomycota	g__Fusarium	s__Fusarium_commune	19
k__Fungi	p__Ascomycota	g__Mariannaea	s__Mariannaea_elegans	19
k__Fungi	p__Ascomycota	g__Thelonectria	s__Thelonectria_olida	19
k__Fungi	p__Ascomycota	g__Sarocladium	s__Sarocladium_terricola	19
k__Fungi	p__Ascomycota	g__Microascus	s__Microascus_gracilis	19
k__Fungi	p__Ascomycota	g__Phaeoacremonium	s__Phaeoacremonium_rubrigenum	19
k__Fungi	p__Basidiomycota	g__Mycena	s__Mycena_citrinomarginata	19
k__Fungi	p__Basidiomycota	g__Athelia	s__Athelia_bombacina	19
k__Fungi	p__Basidiomycota	g__Rhizoctonia	s__Rhizoctonia_oryzae.sativae	19
k__Fungi	p__Basidiomycota	g__Phellinus	s__Phellinus_hartigii	19
k__Fungi	p__Basidiomycota	g__Meripilus	s__Meripilus_giganteus	19
k__Fungi	p__Basidiomycota	g__Tilletiopsis	s__Tilletiopsis_washingtonensis	19
k__Fungi	p__Basidiomycota	g__Quambalaria	s__Quambalaria_eucalypti	19
k__Fungi	p__Basidiomycota	g__Puccinia	s__Puccinia_hemerocallidis	19
k__Fungi	p__Mucoromycota	g__Gilbertella	s__Gilbertella_persicaria	19
k__Fungi	p__Mucoromycota	g__Cunninghamella	s__Cunninghamella_blakesleeana	19
k__Fungi	p__Ascomycota	g__Trichomonascus	s__Trichomonascus_ciferrii	18
k__Fungi	p__Ascomycota	g__Zygoascus	s__Zygoascus_meyerae	18
k__Fungi	p__Ascomycota	g__Cercospora	s__Cercospora_capsici	18
k__Fungi	p__Ascomycota	g__Lecanosticta	s__Lecanosticta_acicola	18
k__Fungi	p__Ascomycota	g__Allophoma	s__Allophoma_tropica	18
k__Fungi	p__Ascomycota	g__Ascochyta	s__Ascochyta_pisi	18
k__Fungi	p__Ascomycota	g__Ochroconis	s__Ochroconis_musae	18
k__Fungi	p__Ascomycota	g__Aspergillus	s__Aspergillus_gracilis	18
k__Fungi	p__Ascomycota	g__Penicillium	s__Penicillium_georgiense	18
k__Fungi	p__Ascomycota	g__Coccidioides	s__Coccidioides_posadasii	18
k__Fungi	p__Ascomycota	g__Erysiphe	s__Erysiphe_euonymicola	18
k__Fungi	p__Ascomycota	g__Pichia	s__Pichia_membranifaciens	18
k__Fungi	p__Ascomycota	g__Seimatosporium	s__Seimatosporium_lichenicola	18
k__Fungi	p__Ascomycota	g__Diaporthe	s__Diaporthe_angelicae	18
k__Fungi	p__Ascomycota	g__Stenocarpella	s__Stenocarpella_maydis	18
k__Fungi	p__Ascomycota	g__Fusarium	s__Fusarium_venenatum	18
k__Fungi	p__Ascomycota	g__Nectria	s__Nectria_cinnabarina	18
k__Fungi	p__Ascomycota	g__Thelonectria	s__Thelonectria_veuillotiana	18
k__Fungi	p__Ascomycota	g__Thielaviopsis	s__Thielaviopsis_basicola	18
k__Fungi	p__Ascomycota	g__Scopulariopsis	s__Scopulariopsis_brumptii	18
k__Fungi	p__Ascomycota	g__Sporothrix	s__Sporothrix_stenoceras	18
k__Fungi	p__Basidiomycota	g__Mycena	s__Mycena_chlorophos	18
k__Fungi	p__Basidiomycota	g__Phellinus	s__Phellinus_tuberculosus	18
k__Fungi	p__Basidiomycota	g__Exobasidium	s__Exobasidium_japonicum	18
k__Fungi	p__Basidiomycota	g__Puccinia	s__Puccinia_hordei	18
k__Fungi	p__Basidiomycota	g__Tranzschelia	s__Tranzschelia_anemones	18
k__Fungi	p__Basidiomycota	g__Cutaneotrichosporon	s__Cutaneotrichosporon_jirovecii	18
k__Fungi	p__Basidiomycota	g__Ustilago	s__Ustilago_striiformis	18
k__Fungi	p__Mucoromycota	g__Mucor	s__Mucor_piriformis	18
k__Fungi	p__Ascomycota	g__Aplosporella	s__Aplosporella_javeedii	17
k__Fungi	p__Ascomycota	g__Dothiorella	s__Dothiorella_sarmentorum	17
k__Fungi	p__Ascomycota	g__Phaeosphaeria	s__Phaeosphaeria_microscopica	17
k__Fungi	p__Ascomycota	g__Bipolaris	s__Bipolaris_papendorfii	17
k__Fungi	p__Ascomycota	g__Rhinocladiella	s__Rhinocladiella_atrovirens	17
k__Fungi	p__Ascomycota	g__Aspergillus	s__Aspergillus_carneus	17
k__Fungi	p__Ascomycota	g__Aphanoascus	s__Aphanoascus_fulvescens	17
k__Fungi	p__Ascomycota	g__Erysiphe	s__Erysiphe_adunca	17
k__Fungi	p__Ascomycota	g__Golovinomyces	s__Golovinomyces_asperifolii	17
k__Fungi	p__Ascomycota	g__Gremmeniella	s__Gremmeniella_abietina	17
k__Fungi	p__Ascomycota	g__Mollisia	s__Mollisia_cinerea	17
k__Fungi	p__Ascomycota	g__Monilinia	s__Monilinia_laxa	17
k__Fungi	p__Ascomycota	g__Lophodermium	s__Lophodermium_piceae	17
k__Fungi	p__Ascomycota	g__Pestalotiopsis	s__Pestalotiopsis_camelliae	17
k__Fungi	p__Ascomycota	g__Musicillium	s__Musicillium_theobromae	17
k__Fungi	p__Ascomycota	g__Beauveria	s__Beauveria_brongniartii	17
k__Fungi	p__Ascomycota	g__Fusarium	s__Fusarium_lateritium	17
k__Fungi	p__Ascomycota	g__Neonectria	s__Neonectria_lugdunensis	17
k__Fungi	p__Ascomycota	g__Microascus	s__Microascus_cirrosus	17
k__Fungi	p__Ascomycota	g__Leptographium	s__Leptographium_lundbergii	17
k__Fungi	p__Ascomycota	g__Myceliophthora	s__Myceliophthora_thermophila	17
k__Fungi	p__Basidiomycota	g__Mycena	s__Mycena_galopus	17
k__Fungi	p__Basidiomycota	g__Mycena	s__Mycena_polygramma	17
k__Fungi	p__Basidiomycota	g__Ceratobasidium	s__Ceratobasidium_theobromae	17
k__Fungi	p__Basidiomycota	g__Rhizoctonia	s__Rhizoctonia_fragariae	17
k__Fungi	p__Basidiomycota	g__Malassezia	s__Malassezia_slooffiae	17
k__Fungi	p__Basidiomycota	g__Urocystis	s__Urocystis_agropyri	17
k__Fungi	p__Basidiomycota	g__Ustilago	s__Ustilago_cynodontis	17
k__Fungi	p__Chytridiomycota	g__Batrachochytrium	s__Batrachochytrium_dendrobatidis	17
k__Fungi	p__Rozellomycota	g__Nosema	s__Nosema_bombycis	17
k__Fungi	p__Ascomycota	g__Endomelanconiopsis	s__Endomelanconiopsis_endophytica	16
k__Fungi	p__Ascomycota	g__Neofusicoccum	s__Neofusicoccum_eucalyptorum	16
k__Fungi	p__Ascomycota	g__Neoscytalidium	s__Neoscytalidium_novaehollandiae	16
k__Fungi	p__Ascomycota	g__Toxicocladosporium	s__Toxicocladosporium_irritans	16
k__Fungi	p__Ascomycota	g__Arthrographis	s__Arthrographis_kalrae	16
k__Fungi	p__Ascomycota	g__Acrodontium	s__Acrodontium_crateriforme	16
k__Fungi	p__Ascomycota	g__Alternaria	s__Alternaria_atra	16
k__Fungi	p__Ascomycota	g__Curvularia	s__Curvularia_clavata	16
k__Fungi	p__Ascomycota	g__Exophiala	s__Exophiala_salmonis	16
k__Fungi	p__Ascomycota	g__Penicillium	s__Penicillium_coprophilum	16
k__Fungi	p__Ascomycota	g__Penicillium	s__Penicillium_janthinellum	16
k__Fungi	p__Ascomycota	g__Thermomyces	s__Thermomyces_dupontii	16
k__Fungi	p__Ascomycota	g__Trichophyton	s__Trichophyton_simii	16
k__Fungi	p__Ascomycota	g__Erysiphe	s__Erysiphe_betae	16
k__Fungi	p__Ascomycota	g__Erysiphe	s__Erysiphe_trifoliorum	16
k__Fungi	p__Ascomycota	g__Neoerysiphe	s__Neoerysiphe_nevoi	16
k__Fungi	p__Ascomycota	g__Scytalidium	s__Scytalidium_cuboideum	16
k__Fungi	p__Ascomycota	g__Rhexocercosporidium	s__Rhexocercosporidium_panacis	16
k__Fungi	p__Ascomycota	g__Clavispora	s__Clavispora_lusitaniae	16
k__Fungi	p__Ascomycota	g__Colletotrichum	s__Colletotrichum_alienum	16
k__Fungi	p__Ascomycota	g__Colletotrichum	s__Colletotrichum_crassipes	16
k__Fungi	p__Ascomycota	g__Colletotrichum	s__Colletotrichum_plurivorum	16
k__Fungi	p__Ascomycota	g__Colletotrichum	s__Colletotrichum_sublineola	16
k__Fungi	p__Ascomycota	g__Simplicillium	s__Simplicillium_obclavatum	16
k__Fungi	p__Ascomycota	g__Fusarium	s__Fusarium_avenaceum	16
k__Fungi	p__Ascomycota	g__Fusarium	s__Fusarium_falciforme	16
k__Fungi	p__Ascomycota	g__Fusarium	s__Fusarium_polyphialidicum	16
k__Fungi	p__Ascomycota	g__Ophiocordyceps	s__Ophiocordyceps_sobolifera	16
k__Fungi	p__Ascomycota	g__Ophiostoma	s__Ophiostoma_karelicum	16
k__Fungi	p__Ascomycota	g__Madurella	s__Madurella_mycetomatis	16
k__Fungi	p__Ascomycota	g__Diatrype	s__Diatrype_stigma	16
k__Fungi	p__Ascomycota	g__Biscogniauxia	s__Biscogniauxia_atropunctata	16
k__Fungi	p__Ascomycota	g__Hypoxylon	s__Hypoxylon_vinosopulvinatum	16
k__Fungi	p__Ascomycota	g__Xylaria	s__Xylaria_enterogena	16
k__Fungi	p__Basidiomycota	g__Bovista	s__Bovista_aestivalis	16
k__Fungi	p__Basidiomycota	g__Mycena	s__Mycena_rosella	16
k__Fungi	p__Basidiomycota	g__Coleosporium	s__Coleosporium_tussilaginis	16
k__Fungi	p__Basidiomycota	g__Melampsora	s__Melampsora_medusae	16
k__Fungi	p__Basidiomycota	g__Puccinia	s__Puccinia_thlaspeos	16
k__Fungi	p__Basidiomycota	g__Trichosporon	s__Trichosporon_inkin	16
k__Fungi	p__Basidiomycota	g__Moesziomyces	s__Moesziomyces_bullatus	16
k__Fungi	p__Chytridiomycota	g__Gaertneriomyces	s__Gaertneriomyces_semiglobifer	16
k__Fungi	p__Mucoromycota	g__Rhizomucor	s__Rhizomucor_miehei	16
k__Fungi	p__Ascomycota	g__Magnusiomyces	s__Magnusiomyces_capitatus	15
k__Fungi	p__Ascomycota	g__Neofusicoccum	s__Neofusicoccum_arbuti	15
k__Fungi	p__Ascomycota	g__Neofusicoccum	s__Neofusicoccum_umdonicola	15
k__Fungi	p__Ascomycota	g__Ramichloridium	s__Ramichloridium_apiculatum	15
k__Fungi	p__Ascomycota	g__Stigmina	s__Stigmina_carpophila	15
k__Fungi	p__Ascomycota	g__Zasmidium	s__Zasmidium_citrigriseum	15
k__Fungi	p__Ascomycota	g__Sphaerellopsis	s__Sphaerellopsis_filum	15
k__Fungi	p__Ascomycota	g__Paradendryphiella	s__Paradendryphiella_arenariae	15
k__Fungi	p__Ascomycota	g__Exophiala	s__Exophiala_heteromorpha	15
k__Fungi	p__Ascomycota	g__Penicillium	s__Penicillium_capsulatum	15
k__Fungi	p__Ascomycota	g__Penicillium	s__Penicillium_cinnamopurpureum	15
k__Fungi	p__Ascomycota	g__Lophophyton	s__Lophophyton_gallinae	15
k__Fungi	p__Ascomycota	g__Chlorociboria	s__Chlorociboria_aeruginascens	15
k__Fungi	p__Ascomycota	g__Erysiphe	s__Erysiphe_platani	15
k__Fungi	p__Ascomycota	g__Golovinomyces	s__Golovinomyces_cynoglossi	15
k__Fungi	p__Ascomycota	g__Phyllactinia	s__Phyllactinia_guttata	15
k__Fungi	p__Ascomycota	g__Sclerotinia	s__Sclerotinia_trifoliorum	15
k__Fungi	p__Ascomycota	g__Phymatotrichopsis	s__Phymatotrichopsis_omnivora	15
k__Fungi	p__Ascomycota	g__Yamadazyma	s__Yamadazyma_scolyti	15
k__Fungi	p__Ascomycota	g__Pestalotiopsis	s__Pestalotiopsis_adusta	15
k__Fungi	p__Ascomycota	g__Diaporthe	s__Diaporthe_sclerotioides	15
k__Fungi	p__Ascomycota	g__Pseudoplagiostoma	s__Pseudoplagiostoma_eucalypti	15
k__Fungi	p__Ascomycota	g__Colletotrichum	s__Colletotrichum_endophyticum	15
k__Fungi	p__Ascomycota	g__Acremonium	s__Acremonium_fusidioides	15
k__Fungi	p__Ascomycota	g__Fusarium	s__Fusarium_armeniacum	15
k__Fungi	p__Ascomycota	g__Ophiocordyceps	s__Ophiocordyceps_sphecocephala	15
k__Fungi	p__Ascomycota	g__Myrothecium	s__Myrothecium_gramineum	15
k__Fungi	p__Ascomycota	g__Sporothrix	s__Sporothrix_brasiliensis	15
k__Fungi	p__Ascomycota	g__Staphylotrichum	s__Staphylotrichum_coccosporum	15
k__Fungi	p__Ascomycota	g__Kretzschmaria	s__Kretzschmaria_deusta	15
k__Fungi	p__Basidiomycota	g__Mycena	s__Mycena_pearsoniana	15
k__Fungi	p__Basidiomycota	g__Sterigmatomyces	s__Sterigmatomyces_halophilus	15
k__Fungi	p__Basidiomycota	g__Tilletia	s__Tilletia_controversa	15
k__Fungi	p__Basidiomycota	g__Melampsora	s__Melampsora_populnea	15
k__Fungi	p__Basidiomycota	g__Uromyces	s__Uromyces_vignae	15
k__Fungi	p__Basidiomycota	g__Wallemia	s__Wallemia_mellicola	15
k__Fungi	p__Ascomycota	g__Botryosphaeria	s__Botryosphaeria_kuwatsukai	14
k__Fungi	p__Ascomycota	g__Dothistroma	s__Dothistroma_pini	14
k__Fungi	p__Ascomycota	g__Sphaerulina	s__Sphaerulina_musiva	14
k__Fungi	p__Ascomycota	g__Paraphaeosphaeria	s__Paraphaeosphaeria_michotii	14
k__Fungi	p__Ascomycota	g__Alternaria	s__Alternaria_dauci	14
k__Fungi	p__Ascomycota	g__Alternaria	s__Alternaria_eichhorniae	14
k__Fungi	p__Ascomycota	g__Bipolaris	s__Bipolaris_sorghicola	14
k__Fungi	p__Ascomycota	g__Curvularia	s__Curvularia_protuberata	14
k__Fungi	p__Ascomycota	g__Pyrenophora	s__Pyrenophora_lolii	14
k__Fungi	p__Ascomycota	g__Ochroconis	s__Ochroconis_tshawytschae	14
k__Fungi	p__Ascomycota	g__Venturia	s__Venturia_nashicola	14
k__Fungi	p__Ascomycota	g__Cladophialophora	s__Cladophialophora_boppii	14
k__Fungi	p__Ascomycota	g__Cladophialophora	s__Cladophialophora_immunda	14
k__Fungi	p__Ascomycota	g__Aspergillus	s__Aspergillus_alliaceus	14
k__Fungi	p__Ascomycota	g__Talaromyces	s__Talaromyces_ruber	14
k__Fungi	p__Ascomycota	g__Neofabraea	s__Neofabraea_actinidiae	14
k__Fungi	p__Ascomycota	g__Neofabraea	s__Neofabraea_malicorticis	14
k__Fungi	p__Ascomycota	g__Golovinomyces	s__Golovinomyces_magnicellulatus	14
k__Fungi	p__Ascomycota	g__Phyllactinia	s__Phyllactinia_moricola	14
k__Fungi	p__Ascomycota	g__Lophodermium	s__Lophodermium_agathidis	14
k__Fungi	p__Ascomycota	g__Urnula	s__Urnula_craterium	14
k__Fungi	p__Ascomycota	g__Yamadazyma	s__Yamadazyma_mexicana	14
k__Fungi	p__Ascomycota	g__Eremothecium	s__Eremothecium_ashbyi	14
k__Fungi	p__Ascomycota	g__Candida	s__Candida_quercitrusa	14
k__Fungi	p__Ascomycota	g__Pestalotiopsis	s__Pestalotiopsis_lespedezae	14
k__Fungi	p__Ascomycota	g__Phialemonium	s__Phialemonium_atrogriseum	14
k__Fungi	p__Ascomycota	g__Cytospora	s__Cytospora_eucalypticola	14
k__Fungi	p__Ascomycota	g__Colletotrichum	s__Colletotrichum_orbiculare	14
k__Fungi	p__Ascomycota	g__Trichothecium	s__Trichothecium_crotocinigenum	14
k__Fungi	p__Ascomycota	g__Myrothecium	s__Myrothecium_verrucaria	14
k__Fungi	p__Ascomycota	g__Microascus	s__Microascus_cinereus	14
k__Fungi	p__Ascomycota	g__Annulohypoxylon	s__Annulohypoxylon_truncatum	14
k__Fungi	p__Basidiomycota	g__Xerula	s__Xerula_pudens	14
k__Fungi	p__Basidiomycota	g__Ganoderma	s__Ganoderma_zonatum	14
k__Fungi	p__Basidiomycota	g__Helicobasidium	s__Helicobasidium_mompa	14
k__Fungi	p__Basidiomycota	g__Melampsora	s__Melampsora_occidentalis	14
k__Fungi	p__Basidiomycota	g__Puccinia	s__Puccinia_brachypodii	14
k__Fungi	p__Basidiomycota	g__Pseudozyma	s__Pseudozyma_hubeiensis	14
k__Fungi	p__Chytridiomycota	g__Rhizoclosmatium	s__Rhizoclosmatium_globosum	14
k__Fungi	p__Mucoromycota	g__Lichtheimia	s__Lichtheimia_hyalospora	14
k__Fungi	p__Mucoromycota	g__Mucor	s__Mucor_amphibiorum	14
k__Fungi	p__Olpidiomycota	g__Olpidium	s__Olpidium_bornovanus	14
k__Fungi	p__Rozellomycota	g__Enterocytozoon	s__Enterocytozoon_bieneusi	14
k__Fungi	p__Ascomycota	g__Neofusicoccum	s__Neofusicoccum_cryptoaustrale	13
k__Fungi	p__Ascomycota	g__Cladosporium	s__Cladosporium_cucumerinum	13
k__Fungi	p__Ascomycota	g__Graphiopsis	s__Graphiopsis_chlorocephala	13
k__Fungi	p__Ascomycota	g__Alternaria	s__Alternaria_radicina	13
k__Fungi	p__Ascomycota	g__Bipolaris	s__Bipolaris_cactivora	13
k__Fungi	p__Ascomycota	g__Curvularia	s__Curvularia_hominis	13
k__Fungi	p__Ascomycota	g__Pyrenophora	s__Pyrenophora_biseptata	13
k__Fungi	p__Ascomycota	g__Stemphylium	s__Stemphylium_globuliferum	13
k__Fungi	p__Ascomycota	g__Exophiala	s__Exophiala_cancerae	13
k__Fungi	p__Ascomycota	g__Fonsecaea	s__Fonsecaea_brasiliensis	13
k__Fungi	p__Ascomycota	g__Blastomyces	s__Blastomyces_dermatitidis	13
k__Fungi	p__Ascomycota	g__Paraphyton	s__Paraphyton_cookei	13
k__Fungi	p__Ascomycota	g__Pezicula	s__Pezicula_melanigena	13
k__Fungi	p__Ascomycota	g__Erysiphe	s__Erysiphe_lonicerae	13
k__Fungi	p__Ascomycota	g__Cyclaneusma	s__Cyclaneusma_minus	13
k__Fungi	p__Ascomycota	g__Pichia	s__Pichia_norvegensis	13
k__Fungi	p__Ascomycota	g__Clavispora	s__Clavispora_lusitaniae	13
k__Fungi	p__Ascomycota	g__Zygotorulaspora	s__Zygotorulaspora_florentina	13
k__Fungi	p__Ascomycota	g__Physalospora	s__Physalospora_vaccinii	13
k__Fungi	p__Ascomycota	g__Pestalotiopsis	s__Pestalotiopsis_biciliata	13
k__Fungi	p__Ascomycota	g__Coniella	s__Coniella_granati	13
k__Fungi	p__Ascomycota	g__Valsa	s__Valsa_malicola	13
k__Fungi	p__Ascomycota	g__Colletotrichum	s__Colletotrichum_salicis	13
k__Fungi	p__Ascomycota	g__Claviceps	s__Claviceps_arundinis	13
k__Fungi	p__Ascomycota	g__Akanthomyces	s__Akanthomyces_lecanii	13
k__Fungi	p__Ascomycota	g__Beauveria	s__Beauveria_malawiensis	13
k__Fungi	p__Ascomycota	g__Trichoderma	s__Trichoderma_sinuosum	13
k__Fungi	p__Ascomycota	g__Fusarium	s__Fusarium_concentricum	13
k__Fungi	p__Ascomycota	g__Ophiostoma	s__Ophiostoma_ulmi	13
k__Fungi	p__Ascomycota	g__Botryotrichum	s__Botryotrichum_murorum	13
k__Fungi	p__Ascomycota	g__Phaeoacremonium	s__Phaeoacremonium_parasiticum	13
k__Fungi	p__Ascomycota	g__Diatrypella	s__Diatrypella_atlantica	13
k__Fungi	p__Ascomycota	g__Eutypella	s__Eutypella_cerviculata	13
k__Fungi	p__Basidiomycota	g__Mycena	s__Mycena_inclinata	13
k__Fungi	p__Basidiomycota	g__Mycena	s__Mycena_sanguinolenta	13
k__Fungi	p__Basidiomycota	g__Symmetrospora	s__Symmetrospora_coprosmae	13
k__Fungi	p__Basidiomycota	g__Chrysomyxa	s__Chrysomyxa_rhododendri	13
k__Fungi	p__Basidiomycota	g__Puccinia	s__Puccinia_andropogonis	13
k__Fungi	p__Basidiomycota	g__Puccinia	s__Puccinia_lagenophorae	13
k__Fungi	p__Basidiomycota	g__Melampsoridium	s__Melampsoridium_betulinum	13
k__Fungi	p__Basidiomycota	g__Tranzscheliella	s__Tranzscheliella_hypodytes	13
k__Fungi	p__Basidiomycota	g__Ustilago	s__Ustilago_avenae	13
k__Fungi	p__Mucoromycota	g__Lichtheimia	s__Lichtheimia_ornata	13
k__Fungi	p__Ascomycota	g__Neofusicoccum	s__Neofusicoccum_batangarum	12
k__Fungi	p__Ascomycota	g__Cercospora	s__Cercospora_nicotianae	12
k__Fungi	p__Ascomycota	g__Mycosphaerella	s__Mycosphaerella_cryptica	12
k__Fungi	p__Ascomycota	g__Passalora	s__Passalora_fulva	12
k__Fungi	p__Ascomycota	g__Alternaria	s__Alternaria_eureka	12
k__Fungi	p__Ascomycota	g__Alternaria	s__Alternaria_triticina	12
k__Fungi	p__Ascomycota	g__Bipolaris	s__Bipolaris_victoriae	12
k__Fungi	p__Ascomycota	g__Cochliobolus	s__Cochliobolus_bicolor	12
k__Fungi	p__Ascomycota	g__Aspergillus	s__Aspergillus_glaucus	12
k__Fungi	p__Ascomycota	g__Penicillium	s__Penicillium_coffeae	12
k__Fungi	p__Ascomycota	g__Penicillium	s__Penicillium_concentricum	12
k__Fungi	p__Ascomycota	g__Paecilomyces	s__Paecilomyces_variotii	12
k__Fungi	p__Ascomycota	g__Microsporum	s__Microsporum_gypseum	12
k__Fungi	p__Ascomycota	g__Erysiphe	s__Erysiphe_elevata	12
k__Fungi	p__Ascomycota	g__Golovinomyces	s__Golovinomyces_artemisiae	12
k__Fungi	p__Ascomycota	g__Pyrenopeziza	s__Pyrenopeziza_brassicae	12
k__Fungi	p__Ascomycota	g__Monilinia	s__Monilinia_fructigena	12
k__Fungi	p__Ascomycota	g__Mycopappus	s__Mycopappus_alni	12
k__Fungi	p__Ascomycota	g__Lophodermium	s__Lophodermium_baculiferum	12
k__Fungi	p__Ascomycota	g__Ogataea	s__Ogataea_polymorpha	12
k__Fungi	p__Ascomycota	g__Zygosaccharomyces	s__Zygosaccharomyces_bisporus	12
k__Fungi	p__Ascomycota	g__Candida	s__Candida_membranifaciens	12
k__Fungi	p__Ascomycota	g__Candida	s__Candida_parapsilosis	12
k__Fungi	p__Ascomycota	g__Candida	s__Candida_viswanathii	12
k__Fungi	p__Ascomycota	g__Phaeocytostroma	s__Phaeocytostroma_ambiguum	12
k__Fungi	p__Ascomycota	g__Colletotrichum	s__Colletotrichum_acutatum	12
k__Fungi	p__Ascomycota	g__Verticillium	s__Verticillium_longisporum	12
k__Fungi	p__Ascomycota	g__Acremonium	s__Acremonium_charticola	12
k__Fungi	p__Ascomycota	g__Acremonium	s__Acremonium_potronii	12
k__Fungi	p__Ascomycota	g__Stephanonectria	s__Stephanonectria_keithii	12
k__Fungi	p__Ascomycota	g__Cordyceps	s__Cordyceps_cicadae	12
k__Fungi	p__Ascomycota	g__Cordyceps	s__Cordyceps_fumosorosea	12
k__Fungi	p__Ascomycota	g__Trichoderma	s__Trichoderma_pseudokoningii	12
k__Fungi	p__Ascomycota	g__Cylindrocladium	s__Cylindrocladium_peruvianum	12
k__Fungi	p__Ascomycota	g__Fusarium	s__Fusarium_kyushuense	12
k__Fungi	p__Ascomycota	g__Pseudonectria	s__Pseudonectria_buxi	12
k__Fungi	p__Ascomycota	g__Scopulariopsis	s__Scopulariopsis_candida	12
k__Fungi	p__Ascomycota	g__Leptographium	s__Leptographium_procerum	12
k__Fungi	p__Ascomycota	g__Ophiostoma	s__Ophiostoma_tetropii	12
k__Fungi	p__Ascomycota	g__Chaetomium	s__Chaetomium_cochliodes	12
k__Fungi	p__Ascomycota	g__Neurospora	s__Neurospora_sitophila	12
k__Fungi	p__Ascomycota	g__Hansfordia	s__Hansfordia_pulvinata	12
k__Fungi	p__Basidiomycota	g__Mycena	s__Mycena_metata	12
k__Fungi	p__Basidiomycota	g__Armillaria	s__Armillaria_luteobubalina	12
k__Fungi	p__Basidiomycota	g__Pleurotus	s__Pleurotus_dryinus	12
k__Fungi	p__Basidiomycota	g__Typhula	s__Typhula_phacorrhiza	12
k__Fungi	p__Basidiomycota	g__Tropicoporus	s__Tropicoporus_tropicalis	12
k__Fungi	p__Basidiomycota	g__Microstroma	s__Microstroma_bacarum	12
k__Fungi	p__Basidiomycota	g__Microbotryum	s__Microbotryum_saponariae	12
k__Fungi	p__Basidiomycota	g__Chrysomyxa	s__Chrysomyxa_succinea	12
k__Fungi	p__Basidiomycota	g__Cronartium	s__Cronartium_flaccidum	12
k__Fungi	p__Basidiomycota	g__Gymnosporangium	s__Gymnosporangium_asiaticum	12
k__Fungi	p__Basidiomycota	g__Uromyces	s__Uromyces_graminicola	12
k__Fungi	p__Basidiomycota	g__Kwoniella	s__Kwoniella_mangrovensis	12
k__Fungi	p__Basidiomycota	g__Cutaneotrichosporon	s__Cutaneotrichosporon_dermatis	12
k__Fungi	p__Mucoromycota	g__Mucor	s__Mucor_ramosissimus	12
k__Fungi	p__Mucoromycota	g__Phycomyces	s__Phycomyces_blakesleeanus	12
k__Fungi	p__Ascomycota	g__Zygoascus	s__Zygoascus_hellenicus	11
k__Fungi	p__Ascomycota	g__Diplodia	s__Diplodia_scrobiculata	11
k__Fungi	p__Ascomycota	g__Lasiodiplodia	s__Lasiodiplodia_gonubiensis	11
k__Fungi	p__Ascomycota	g__Pseudofusicoccum	s__Pseudofusicoccum_stromaticum	11
k__Fungi	p__Ascomycota	g__Cercospora	s__Cercospora_arachidicola	11
k__Fungi	p__Ascomycota	g__Cercospora	s__Cercospora_sojina	11
k__Fungi	p__Ascomycota	g__Mycosphaerella	s__Mycosphaerella_henningsii	11
k__Fungi	p__Ascomycota	g__Mycosphaerella	s__Mycosphaerella_molleriana	11
k__Fungi	p__Ascomycota	g__Ascochyta	s__Ascochyta_fabae	11
k__Fungi	p__Ascomycota	g__Mycocentrospora	s__Mycocentrospora_acerina	11
k__Fungi	p__Ascomycota	g__Mauginiella	s__Mauginiella_scaettae	11
k__Fungi	p__Ascomycota	g__Alternaria	s__Alternaria_gaisen	11
k__Fungi	p__Ascomycota	g__Curvularia	s__Curvularia_affinis	11
k__Fungi	p__Ascomycota	g__Curvularia	s__Curvularia_oryzae	11
k__Fungi	p__Ascomycota	g__Pyrenophora	s__Pyrenophora_dictyoides	11
k__Fungi	p__Ascomycota	g__Pyrenophora	s__Pyrenophora_seminiperda	11
k__Fungi	p__Ascomycota	g__Westerdykella	s__Westerdykella_dispersa	11
k__Fungi	p__Ascomycota	g__Falciformispora	s__Falciformispora_senegalensis	11
k__Fungi	p__Ascomycota	g__Rhinocladiella	s__Rhinocladiella_aquaspersa	11
k__Fungi	p__Ascomycota	g__Aspergillus	s__Aspergillus_udagawae	11
k__Fungi	p__Ascomycota	g__Talaromyces	s__Talaromyces_piceae	11
k__Fungi	p__Ascomycota	g__Trichophyton	s__Trichophyton_schoenleinii	11
k__Fungi	p__Ascomycota	g__Auxarthron	s__Auxarthron_alboluteum	11
k__Fungi	p__Ascomycota	g__Sawadaea	s__Sawadaea_tulasnei	11
k__Fungi	p__Ascomycota	g__Lophodermium	s__Lophodermium_seditiosum	11
k__Fungi	p__Ascomycota	g__Nakazawaea	s__Nakazawaea_holstii	11
k__Fungi	p__Ascomycota	g__Diutina	s__Diutina_catenulata	11
k__Fungi	p__Ascomycota	g__Zygosaccharomyces	s__Zygosaccharomyces_favi	11
k__Fungi	p__Ascomycota	g__Candida	s__Candida_santamariae	11
k__Fungi	p__Ascomycota	g__Seiridium	s__Seiridium_cardinale	11
k__Fungi	p__Ascomycota	g__Chrysoporthe	s__Chrysoporthe_deuterocubensis	11
k__Fungi	p__Ascomycota	g__Cryphonectria	s__Cryphonectria_nitschkei	11
k__Fungi	p__Ascomycota	g__Cytospora	s__Cytospora_cincta	11
k__Fungi	p__Ascomycota	g__Diaporthe	s__Diaporthe_batatas	11
k__Fungi	p__Ascomycota	g__Diaporthe	s__Diaporthe_citrichinensis	11
k__Fungi	p__Ascomycota	g__Colletotrichum	s__Colletotrichum_alatae	11
k__Fungi	p__Ascomycota	g__Colletotrichum	s__Colletotrichum_caudatum	11
k__Fungi	p__Ascomycota	g__Colletotrichum	s__Colletotrichum_fuscum	11
k__Fungi	p__Ascomycota	g__Metarhizium	s__Metarhizium_acridum	11
k__Fungi	p__Ascomycota	g__Calonectria	s__Calonectria_pseudonaviculata	11
k__Fungi	p__Ascomycota	g__Fusarium	s__Fusarium_ambrosium	11
k__Fungi	p__Ascomycota	g__Ilyonectria	s__Ilyonectria_liriodendri	11
k__Fungi	p__Ascomycota	g__Hirsutella	s__Hirsutella_minnesotensis	11
k__Fungi	p__Ascomycota	g__Stachybotrys	s__Stachybotrys_chlorohalonata	11
k__Fungi	p__Ascomycota	g__Slopeiomyces	s__Slopeiomyces_cylindrosporus	11
k__Fungi	p__Ascomycota	g__Pyricularia	s__Pyricularia_pennisetigena	11
k__Fungi	p__Ascomycota	g__Ambrosiella	s__Ambrosiella_beaveri	11
k__Fungi	p__Ascomycota	g__Scedosporium	s__Scedosporium_minutisporum	11
k__Fungi	p__Ascomycota	g__Grosmannia	s__Grosmannia_galeiformis	11
k__Fungi	p__Ascomycota	g__Phaeoacremonium	s__Phaeoacremonium_scolyti	11
k__Fungi	p__Ascomycota	g__Eutypa	s__Eutypa_spinosa	11
k__Fungi	p__Basidiomycota	g__Mycena	s__Mycena_abramsii	11
k__Fungi	p__Basidiomycota	g__Mycena	s__Mycena_flavoalba	11
k__Fungi	p__Basidiomycota	g__Mycena	s__Mycena_maculata	11
k__Fungi	p__Basidiomycota	g__Ceratorhiza	s__Ceratorhiza_hydrophila	11
k__Fungi	p__Basidiomycota	g__Xylobolus	s__Xylobolus_frustulatus	11
k__Fungi	p__Basidiomycota	g__Acaromyces	s__Acaromyces_ingoldii	11
k__Fungi	p__Basidiomycota	g__Tilletia	s__Tilletia_caries	11
k__Fungi	p__Basidiomycota	g__Puccinia	s__Puccinia_boroniae	11
k__Fungi	p__Basidiomycota	g__Puccinia	s__Puccinia_chrysanthemi	11
k__Fungi	p__Basidiomycota	g__Cutaneotrichosporon	s__Cutaneotrichosporon_mucoides	11
k__Fungi	p__Mucoromycota	g__Choanephora	s__Choanephora_infundibulifera	11
k__Fungi	p__Mucoromycota	g__Rhizopus	s__Rhizopus_homothallicus	11
k__Fungi	p__Ascomycota	g__Magnusiomyces	s__Magnusiomyces_clavatus	10
k__Fungi	p__Ascomycota	g__Pseudofusicoccum	s__Pseudofusicoccum_violaceum	10
k__Fungi	p__Ascomycota	g__Saccharata	s__Saccharata_proteae	10
k__Fungi	p__Ascomycota	g__Cercospora	s__Cercospora_kikuchii	10
k__Fungi	p__Ascomycota	g__Mycosphaerella	s__Mycosphaerella_eumusae	10
k__Fungi	p__Ascomycota	g__Teratosphaeria	s__Teratosphaeria_gauchensis	10
k__Fungi	p__Ascomycota	g__Neocucurbitaria	s__Neocucurbitaria_cava	10
k__Fungi	p__Ascomycota	g__Bipolaris	s__Bipolaris_setariae	10
k__Fungi	p__Ascomycota	g__Curvularia	s__Curvularia_americana	10
k__Fungi	p__Ascomycota	g__Pyrenophora	s__Pyrenophora_chaetomioides	10
k__Fungi	p__Ascomycota	g__Pseudopyrenochaeta	s__Pseudopyrenochaeta_lycopersici	10
k__Fungi	p__Ascomycota	g__Cyphellophora	s__Cyphellophora_guyanensis	10
k__Fungi	p__Ascomycota	g__Phialophora	s__Phialophora_macrospora	10
k__Fungi	p__Ascomycota	g__Rhinocladiella	s__Rhinocladiella_mackenziei	10
k__Fungi	p__Ascomycota	g__Corynelia	s__Corynelia_uberata	10
k__Fungi	p__Ascomycota	g__Aspergillus	s__Aspergillus_conicus	10
k__Fungi	p__Ascomycota	g__Aspergillus	s__Aspergillus_tritici	10
k__Fungi	p__Ascomycota	g__Penicillium	s__Penicillium_carneum	10
k__Fungi	p__Ascomycota	g__Penicillium	s__Penicillium_westlingii	10
k__Fungi	p__Ascomycota	g__Talaromyces	s__Talaromyces_aurantiacus	10
k__Fungi	p__Ascomycota	g__Trichophyton	s__Trichophyton_equinum	10
k__Fungi	p__Ascomycota	g__Aequabiliella	s__Aequabiliella_effusa	10
k__Fungi	p__Ascomycota	g__Pseudofabraea	s__Pseudofabraea_citricarpa	10
k__Fungi	p__Ascomycota	g__Arthrocladiella	s__Arthrocladiella_mougeotii	10
k__Fungi	p__Ascomycota	g__Erysiphe	s__Erysiphe_convolvuli	10
k__Fungi	p__Ascomycota	g__Erysiphe	s__Erysiphe_viburni	10
k__Fungi	p__Ascomycota	g__Podosphaera	s__Podosphaera_cerasi	10
k__Fungi	p__Ascomycota	g__Cadophora	s__Cadophora_gregata	10
k__Fungi	p__Ascomycota	g__Rhynchosporium	s__Rhynchosporium_secalis	10
k__Fungi	p__Ascomycota	g__Dumontinia	s__Dumontinia_tuberosa	10
k__Fungi	p__Ascomycota	g__Bulgaria	s__Bulgaria_inquinans	10
k__Fungi	p__Ascomycota	g__Coccomyces	s__Coccomyces_dentatus	10
k__Fungi	p__Ascomycota	g__Lophodermium	s__Lophodermium_australe	10
k__Fungi	p__Ascomycota	g__Diutina	s__Diutina_rugosa	10
k__Fungi	p__Ascomycota	g__Hyphopichia	s__Hyphopichia_burtonii	10
k__Fungi	p__Ascomycota	g__Metschnikowia	s__Metschnikowia_reukaufii	10
k__Fungi	p__Ascomycota	g__Wickerhamomyces	s__Wickerhamomyces_sydowiorum	10
k__Fungi	p__Ascomycota	g__Meyerozyma	s__Meyerozyma_guilliermondii	10
k__Fungi	p__Ascomycota	g__Saccharomyces	s__Saccharomyces_pastorianus	10
k__Fungi	p__Ascomycota	g__Candida	s__Candida_boleticola	10
k__Fungi	p__Ascomycota	g__Diaporthe	s__Diaporthe_aspalathi	10
k__Fungi	p__Ascomycota	g__Diaporthe	s__Diaporthe_australafricana	10
k__Fungi	p__Ascomycota	g__Diaporthe	s__Diaporthe_fukushii	10
k__Fungi	p__Ascomycota	g__Apiognomonia	s__Apiognomonia_hystrix	10
k__Fungi	p__Ascomycota	g__Ophiognomonia	s__Ophiognomonia_leptostyla	10
k__Fungi	p__Ascomycota	g__Colletotrichum	s__Colletotrichum_liriopes	10
k__Fungi	p__Ascomycota	g__Colletotrichum	s__Colletotrichum_magnisporum	10
k__Fungi	p__Ascomycota	g__Colletotrichum	s__Colletotrichum_tamarilloi	10
k__Fungi	p__Ascomycota	g__Colletotrichum	s__Colletotrichum_trifolii	10
k__Fungi	p__Ascomycota	g__Marquandomyces	s__Marquandomyces_marquandii	10
k__Fungi	p__Ascomycota	g__Trichoderma	s__Trichoderma_pulvinatum	10
k__Fungi	p__Ascomycota	g__Cylindrocladiella	s__Cylindrocladiella_lageniformis	10
k__Fungi	p__Ascomycota	g__Fusarium	s__Fusarium_langsethiae	10
k__Fungi	p__Ascomycota	g__Neonectria	s__Neonectria_galligena	10
k__Fungi	p__Ascomycota	g__Neonectria	s__Neonectria_neomacrospora	10
k__Fungi	p__Ascomycota	g__Magnaporthiopsis	s__Magnaporthiopsis_incrustans	10
k__Fungi	p__Ascomycota	g__Magnaporthiopsis	s__Magnaporthiopsis_maydis	10
k__Fungi	p__Ascomycota	g__Nakataea	s__Nakataea_oryzae	10
k__Fungi	p__Ascomycota	g__Neocordana	s__Neocordana_musae	10
k__Fungi	p__Ascomycota	g__Ceratocystis	s__Ceratocystis_platani	10
k__Fungi	p__Ascomycota	g__Endoconidiophora	s__Endoconidiophora_polonica	10
k__Fungi	p__Ascomycota	g__Microascus	s__Microascus_paisii	10
k__Fungi	p__Ascomycota	g__Grosmannia	s__Grosmannia_olivacea	10
k__Fungi	p__Ascomycota	g__Leptographium	s__Leptographium_wingfieldii	10
k__Fungi	p__Ascomycota	g__Idriella	s__Idriella_lunata	10
k__Fungi	p__Basidiomycota	g__Mycena	s__Mycena_leaiana	10
k__Fungi	p__Basidiomycota	g__Ceraceosorus	s__Ceraceosorus_bombacis	10
k__Fungi	p__Basidiomycota	g__Ustilentyloma	s__Ustilentyloma_graminis	10
k__Fungi	p__Basidiomycota	g__Coleosporium	s__Coleosporium_plumeriae	10
k__Fungi	p__Basidiomycota	g__Cronartium	s__Cronartium_comandrae	10
k__Fungi	p__Basidiomycota	g__Ravenelia	s__Ravenelia_macowaniana	10
k__Fungi	p__Basidiomycota	g__Apiotrichum	s__Apiotrichum_montevideense	10
k__Fungi	p__Mortierellomycota	g__Actinomortierella	s__Actinomortierella_wolfii	10
k__Fungi	p__Ascomycota	g__Neodeightonia	s__Neodeightonia_subglobosa	9
k__Fungi	p__Ascomycota	g__Neofusicoccum	s__Neofusicoccum_cordaticola	9
k__Fungi	p__Ascomycota	g__Mycoleptodiscus	s__Mycoleptodiscus_terrestris	9
k__Fungi	p__Ascomycota	g__Pseudocercospora	s__Pseudocercospora_norchiensis	9
k__Fungi	p__Ascomycota	g__Pithomyces	s__Pithomyces_sacchari	9
k__Fungi	p__Ascomycota	g__Leptosphaerulina	s__Leptosphaerulina_trifolii	9
k__Fungi	p__Ascomycota	g__Stagonospora	s__Stagonospora_bicolor	9
k__Fungi	p__Ascomycota	g__Phaeosphaeria	s__Phaeosphaeria_herpotrichoides	9
k__Fungi	p__Ascomycota	g__Alternaria	s__Alternaria_penicillata	9
k__Fungi	p__Ascomycota	g__Bipolaris	s__Bipolaris_zeae	9
k__Fungi	p__Ascomycota	g__Curvularia	s__Curvularia_cymbopogonis	9
k__Fungi	p__Ascomycota	g__Curvularia	s__Curvularia_geniculata	9
k__Fungi	p__Ascomycota	g__Cyphellophora	s__Cyphellophora_suttonii	9
k__Fungi	p__Ascomycota	g__Aspergillus	s__Aspergillus_minisclerotigenes	9
k__Fungi	p__Ascomycota	g__Aspergillus	s__Aspergillus_protuberus	9
k__Fungi	p__Ascomycota	g__Aspergillus	s__Aspergillus_spinosus	9
k__Fungi	p__Ascomycota	g__Penicillium	s__Penicillium_janczewskii	9
k__Fungi	p__Ascomycota	g__Paecilomyces	s__Paecilomyces_penicillatus	9
k__Fungi	p__Ascomycota	g__Nannizziopsis	s__Nannizziopsis_guarroi	9
k__Fungi	p__Ascomycota	g__Aphanoascus	s__Aphanoascus_verrucosus	9
k__Fungi	p__Ascomycota	g__Myriodontium	s__Myriodontium_keratinophilum	9
k__Fungi	p__Ascomycota	g__Uncinocarpus	s__Uncinocarpus_reesii	9
k__Fungi	p__Ascomycota	g__Oidiodendron	s__Oidiodendron_cereale	9
k__Fungi	p__Ascomycota	g__Erysiphe	s__Erysiphe_syringae	9
k__Fungi	p__Ascomycota	g__Neoerysiphe	s__Neoerysiphe_geranii	9
k__Fungi	p__Ascomycota	g__Rhexocercosporidium	s__Rhexocercosporidium_carotae	9
k__Fungi	p__Ascomycota	g__Cephaliophora	s__Cephaliophora_tropica	9
k__Fungi	p__Ascomycota	g__Citeromyces	s__Citeromyces_matritensis	9
k__Fungi	p__Ascomycota	g__Millerozyma	s__Millerozyma_acaciae	9
k__Fungi	p__Ascomycota	g__Zygosaccharomyces	s__Zygosaccharomyces_parabailii	9
k__Fungi	p__Ascomycota	g__Candida	s__Candida_blankii	9
k__Fungi	p__Ascomycota	g__Nigrospora	s__Nigrospora_chinensis	9
k__Fungi	p__Ascomycota	g__Pestalotiopsis	s__Pestalotiopsis_jesteri	9
k__Fungi	p__Ascomycota	g__Coniochaeta	s__Coniochaeta_mutabilis	9
k__Fungi	p__Ascomycota	g__Coniella	s__Coniella_eucalyptorum	9
k__Fungi	p__Ascomycota	g__Coniella	s__Coniella_quercicola	9
k__Fungi	p__Ascomycota	g__Valsa	s__Valsa_fabianae	9
k__Fungi	p__Ascomycota	g__Colletotrichum	s__Colletotrichum_circinans	9
k__Fungi	p__Ascomycota	g__Colletotrichum	s__Colletotrichum_cymbidiicola	9
k__Fungi	p__Ascomycota	g__Colletotrichum	s__Colletotrichum_sansevieriae	9
k__Fungi	p__Ascomycota	g__Colletotrichum	s__Colletotrichum_trichellum	9
k__Fungi	p__Ascomycota	g__Verticillium	s__Verticillium_tricorpus	9
k__Fungi	p__Ascomycota	g__Cordyceps	s__Cordyceps_javanica	9
k__Fungi	p__Ascomycota	g__Calonectria	s__Calonectria_canadensis	9
k__Fungi	p__Ascomycota	g__Fusarium	s__Fusarium_penzigii	9
k__Fungi	p__Ascomycota	g__Fusicolla	s__Fusicolla_aquaeductuum	9
k__Fungi	p__Ascomycota	g__Neonectria	s__Neonectria_ramulariae	9
k__Fungi	p__Ascomycota	g__Sarocladium	s__Sarocladium_glaucum	9
k__Fungi	p__Ascomycota	g__Ceratocystis	s__Ceratocystis_adiposa	9
k__Fungi	p__Ascomycota	g__Scopulariopsis	s__Scopulariopsis_brevicaulis	9
k__Fungi	p__Ascomycota	g__Scopulariopsis	s__Scopulariopsis_fusca	9
k__Fungi	p__Ascomycota	g__Grosmannia	s__Grosmannia_cucullata	9
k__Fungi	p__Ascomycota	g__Grosmannia	s__Grosmannia_piceaperda	9
k__Fungi	p__Ascomycota	g__Ophiostoma	s__Ophiostoma_penicillatum	9
k__Fungi	p__Ascomycota	g__Eutypa	s__Eutypa_laevata	9
k__Fungi	p__Ascomycota	g__Ascotricha	s__Ascotricha_chartarum	9
k__Fungi	p__Basidiomycota	g__Cystostereum	s__Cystostereum_murrayi	9
k__Fungi	p__Basidiomycota	g__Mycena	s__Mycena_adscendens	9
k__Fungi	p__Basidiomycota	g__Mycena	s__Mycena_laevigata	9
k__Fungi	p__Basidiomycota	g__Mycena	s__Mycena_olida	9
k__Fungi	p__Basidiomycota	g__Mycena	s__Mycena_olivaceomarginata	9
k__Fungi	p__Basidiomycota	g__Mycena	s__Mycena_vulgaris	9
k__Fungi	p__Basidiomycota	g__Flammulina	s__Flammulina_velutipes.var.filiformis	9
k__Fungi	p__Basidiomycota	g__Coprinellus	s__Coprinellus_domesticus	9
k__Fungi	p__Basidiomycota	g__Typhula	s__Typhula_maritima	9
k__Fungi	p__Basidiomycota	g__Gjaerumia	s__Gjaerumia_minor	9
k__Fungi	p__Basidiomycota	g__Microbotryum	s__Microbotryum_stellariae	9
k__Fungi	p__Basidiomycota	g__Chrysomyxa	s__Chrysomyxa_ledicola	9
k__Fungi	p__Basidiomycota	g__Phakopsora	s__Phakopsora_meibomiae	9
k__Fungi	p__Basidiomycota	g__Ravenelia	s__Ravenelia_evansii	9
k__Fungi	p__Basidiomycota	g__Austropuccinia	s__Austropuccinia_psidii	9
k__Fungi	p__Basidiomycota	g__Trichosporon	s__Trichosporon_asteroides	9
k__Fungi	p__Basidiomycota	g__Anthracocystis	s__Anthracocystis_flocculosa	9
k__Fungi	p__Basidiomycota	g__Macalpinomyces	s__Macalpinomyces_spermophorus	9
k__Fungi	p__Basidiomycota	g__Ustilago	s__Ustilago_tritici	9
k__Fungi	p__Mucoromycota	g__Saksenaea	s__Saksenaea_erythrospora	9
k__Fungi	p__Ascomycota	g__Neofusicoccum	s__Neofusicoccum_nonquaesitum	8
k__Fungi	p__Ascomycota	g__Aureobasidium	s__Aureobasidium_leucospermi	8
k__Fungi	p__Ascomycota	g__Aureobasidium	s__Aureobasidium_zeae	8
k__Fungi	p__Ascomycota	g__Cercospora	s__Cercospora_beticola	8
k__Fungi	p__Ascomycota	g__Microcyclosporella	s__Microcyclosporella_mali	8
k__Fungi	p__Ascomycota	g__Mycosphaerella	s__Mycosphaerella_areola	8
k__Fungi	p__Ascomycota	g__Pallidocercospora	s__Pallidocercospora_crystallina	8
k__Fungi	p__Ascomycota	g__Pseudocercospora	s__Pseudocercospora_eucalyptorum	8
k__Fungi	p__Ascomycota	g__Elsinoe	s__Elsinoe_leucospermi	8
k__Fungi	p__Ascomycota	g__Peltaster	s__Peltaster_fructicola	8
k__Fungi	p__Ascomycota	g__Didymella	s__Didymella_bryoniae	8
k__Fungi	p__Ascomycota	g__Paraconiothyrium	s__Paraconiothyrium_variabile	8
k__Fungi	p__Ascomycota	g__Leptosphaeria	s__Leptosphaeria_doliolum	8
k__Fungi	p__Ascomycota	g__Setomelanomma	s__Setomelanomma_holmii	8
k__Fungi	p__Ascomycota	g__Alternaria	s__Alternaria_cucumerina	8
k__Fungi	p__Ascomycota	g__Alternaria	s__Alternaria_petroselini	8
k__Fungi	p__Ascomycota	g__Alternaria	s__Alternaria_rosae	8
k__Fungi	p__Ascomycota	g__Bipolaris	s__Bipolaris_yamadae	8
k__Fungi	p__Ascomycota	g__Curvularia	s__Curvularia_micropus	8
k__Fungi	p__Ascomycota	g__Stemphylium	s__Stemphylium_botryosum	8
k__Fungi	p__Ascomycota	g__Cyphellophora	s__Cyphellophora_laciniata	8
k__Fungi	p__Ascomycota	g__Cyphellophora	s__Cyphellophora_reptans	8
k__Fungi	p__Ascomycota	g__Cladophialophora	s__Cladophialophora_arxii	8
k__Fungi	p__Ascomycota	g__Metulocladosporiella	s__Metulocladosporiella_musicola	8
k__Fungi	p__Ascomycota	g__Strelitziana	s__Strelitziana_africana	8
k__Fungi	p__Ascomycota	g__Aspergillus	s__Aspergillus_felis	8
k__Fungi	p__Ascomycota	g__Aspergillus	s__Aspergillus_flocculosus	8
k__Fungi	p__Ascomycota	g__Aspergillus	s__Aspergillus_steynii	8
k__Fungi	p__Ascomycota	g__Aspergillus	s__Aspergillus_stromatoides	8
k__Fungi	p__Ascomycota	g__Penicillium	s__Penicillium_atrovenetum	8
k__Fungi	p__Ascomycota	g__Penicillium	s__Penicillium_freii	8
k__Fungi	p__Ascomycota	g__Penicillium	s__Penicillium_hirsutum	8
k__Fungi	p__Ascomycota	g__Blastomyces	s__Blastomyces_parvus	8
k__Fungi	p__Ascomycota	g__Nannizzia	s__Nannizzia_praecox	8
k__Fungi	p__Ascomycota	g__Trichophyton	s__Trichophyton_quinckeanum	8
k__Fungi	p__Ascomycota	g__Pseudophaeomoniella	s__Pseudophaeomoniella_oleicola	8
k__Fungi	p__Ascomycota	g__Myxotrichum	s__Myxotrichum_deflexum	8
k__Fungi	p__Ascomycota	g__Coleophoma	s__Coleophoma_cylindrospora	8
k__Fungi	p__Ascomycota	g__Erysiphe	s__Erysiphe_arcuata	8
k__Fungi	p__Ascomycota	g__Erysiphe	s__Erysiphe_corylacearum	8
k__Fungi	p__Ascomycota	g__Erysiphe	s__Erysiphe_paeoniae	8
k__Fungi	p__Ascomycota	g__Erysiphe	s__Erysiphe_pulchra	8
k__Fungi	p__Ascomycota	g__Neoerysiphe	s__Neoerysiphe_galii	8
k__Fungi	p__Ascomycota	g__Phyllactinia	s__Phyllactinia_enkianthi	8
k__Fungi	p__Ascomycota	g__Podosphaera	s__Podosphaera_fugax	8
k__Fungi	p__Ascomycota	g__Rhynchosporium	s__Rhynchosporium_agropyri	8
k__Fungi	p__Ascomycota	g__Clarireedia	s__Clarireedia_homoeocarpa	8
k__Fungi	p__Ascomycota	g__Allantophomopsis	s__Allantophomopsis_lycopodina	8
k__Fungi	p__Ascomycota	g__Phacidium	s__Phacidium_lacerum	8
k__Fungi	p__Ascomycota	g__Scheffersomyces	s__Scheffersomyces_spartinae	8
k__Fungi	p__Ascomycota	g__Kodamaea	s__Kodamaea_ohmeri	8
k__Fungi	p__Ascomycota	g__Metschnikowia	s__Metschnikowia_reukaufii	8
k__Fungi	p__Ascomycota	g__Lepteutypa	s__Lepteutypa_cupressi	8
k__Fungi	p__Ascomycota	g__Nigrospora	s__Nigrospora_zimmermanii	8
k__Fungi	p__Ascomycota	g__Pestalotiopsis	s__Pestalotiopsis_sydowiana	8
k__Fungi	p__Ascomycota	g__Cephalotheca	s__Cephalotheca_foveolata	8
k__Fungi	p__Ascomycota	g__Plagiostoma	s__Plagiostoma_fraxini	8
k__Fungi	p__Ascomycota	g__Colletotrichum	s__Colletotrichum_chlorophyti	8
k__Fungi	p__Ascomycota	g__Colletotrichum	s__Colletotrichum_panacicola	8
k__Fungi	p__Ascomycota	g__Metarhizium	s__Metarhizium_brunneum	8
k__Fungi	p__Ascomycota	g__Myriogenospora	s__Myriogenospora_atramentosa	8
k__Fungi	p__Ascomycota	g__Cordyceps	s__Cordyceps_pruinosa	8
k__Fungi	p__Ascomycota	g__Lecanicillium	s__Lecanicillium_tenuipes	8
k__Fungi	p__Ascomycota	g__Fusarium	s__Fusarium_acutatum	8
k__Fungi	p__Ascomycota	g__Fusarium	s__Fusarium_boothii	8
k__Fungi	p__Ascomycota	g__Fusarium	s__Fusarium_euwallaceae	8
k__Fungi	p__Ascomycota	g__Fusarium	s__Fusarium_lichenicola	8
k__Fungi	p__Ascomycota	g__Fusarium	s__Fusarium_pseudonygamai	8
k__Fungi	p__Ascomycota	g__Fusarium	s__Fusarium_sambucinum	8
k__Fungi	p__Ascomycota	g__Fusarium	s__Fusarium_thapsinum	8
k__Fungi	p__Ascomycota	g__Gibberella	s__Gibberella_nygamai	8
k__Fungi	p__Ascomycota	g__Gliocephalotrichum	s__Gliocephalotrichum_bulbilium	8
k__Fungi	p__Ascomycota	g__Leptographium	s__Leptographium_terebrantis	8
k__Fungi	p__Ascomycota	g__Ophiostoma	s__Ophiostoma_kryptum	8
k__Fungi	p__Ascomycota	g__Phaeoacremonium	s__Phaeoacremonium_iranianum	8
k__Fungi	p__Ascomycota	g__Diatrype	s__Diatrype_enteroxantha	8
k__Fungi	p__Ascomycota	g__Monosporascus	s__Monosporascus_eutypoides	8
k__Fungi	p__Ascomycota	g__Rosellinia	s__Rosellinia_bunodes	8
k__Fungi	p__Ascomycota	g__Sporopachydermia	s__Sporopachydermia_lactativora	8
k__Fungi	p__Basidiomycota	g__Fistulina	s__Fistulina_antarctica	8
k__Fungi	p__Basidiomycota	g__Mycena	s__Mycena_amicta	8
k__Fungi	p__Basidiomycota	g__Gymnopus	s__Gymnopus_fusipes	8
k__Fungi	p__Basidiomycota	g__Armillaria	s__Armillaria_heimii	8
k__Fungi	p__Basidiomycota	g__Ceratobasidium	s__Ceratobasidium_ramicola	8
k__Fungi	p__Basidiomycota	g__Limonomyces	s__Limonomyces_roseipellis	8
k__Fungi	p__Basidiomycota	g__Fomitiporia	s__Fomitiporia_bannaensis	8
k__Fungi	p__Basidiomycota	g__Hyphodermella	s__Hyphodermella_corrugata	8
k__Fungi	p__Basidiomycota	g__Laurilia	s__Laurilia_sulcata	8
k__Fungi	p__Basidiomycota	g__Cystobasidium	s__Cystobasidium_pallidum	8
k__Fungi	p__Basidiomycota	g__Chrysomyxa	s__Chrysomyxa_nagodhii	8
k__Fungi	p__Basidiomycota	g__Chrysomyxa	s__Chrysomyxa_pyrolae	8
k__Fungi	p__Basidiomycota	g__Chrysomyxa	s__Chrysomyxa_qilianensis	8
k__Fungi	p__Basidiomycota	g__Thekopsora	s__Thekopsora_lanpingensis	8
k__Fungi	p__Basidiomycota	g__Thekopsora	s__Thekopsora_rubiae	8
k__Fungi	p__Basidiomycota	g__Endophyllum	s__Endophyllum_osteospermi	8
k__Fungi	p__Basidiomycota	g__Puccinia	s__Puccinia_acroptili	8
k__Fungi	p__Basidiomycota	g__Puccinia	s__Puccinia_novopanici	8
k__Fungi	p__Basidiomycota	g__Uromyces	s__Uromyces_appendiculatus	8
k__Fungi	p__Basidiomycota	g__Uromyces	s__Uromyces_striatus	8
k__Fungi	p__Basidiomycota	g__Uromycladium	s__Uromycladium_notabile	8
k__Fungi	p__Basidiomycota	g__Hannaella	s__Hannaella_oryzae	8
k__Fungi	p__Basidiomycota	g__Cutaneotrichosporon	s__Cutaneotrichosporon_cutaneum	8
k__Fungi	p__Basidiomycota	g__Trichosporon	s__Trichosporon_coremiiforme	8
k__Fungi	p__Basidiomycota	g__Ustilago	s__Ustilago_hordei	8
k__Fungi	p__Entorrhizomycota	g__Entorrhiza	s__Entorrhiza_casparyana	8
k__Fungi	p__Ascomycota	g__Diplodia	s__Diplodia_alatafructa	7
k__Fungi	p__Ascomycota	g__Lasiodiplodia	s__Lasiodiplodia_citricola	7
k__Fungi	p__Ascomycota	g__Lasiodiplodia	s__Lasiodiplodia_margaritacea	7
k__Fungi	p__Ascomycota	g__Neodeightonia	s__Neodeightonia_phoenicum	7
k__Fungi	p__Ascomycota	g__Pseudofusicoccum	s__Pseudofusicoccum_ardesiacum	7
k__Fungi	p__Ascomycota	g__Pseudofusicoccum	s__Pseudofusicoccum_olivaceum	7
k__Fungi	p__Ascomycota	g__Brunneosphaerella	s__Brunneosphaerella_jonkershoekensis	7
k__Fungi	p__Ascomycota	g__Cercospora	s__Cercospora_apii	7
k__Fungi	p__Ascomycota	g__Cercospora	s__Cercospora_caricis	7
k__Fungi	p__Ascomycota	g__Cercospora	s__Cercospora_zebrina	7
k__Fungi	p__Ascomycota	g__Bryochiton	s__Bryochiton_monascus	7
k__Fungi	p__Ascomycota	g__Pithomyces	s__Pithomyces_chartarum	7
k__Fungi	p__Ascomycota	g__Pyrenochaeta	s__Pyrenochaeta_lycopersici	7
k__Fungi	p__Ascomycota	g__Alternaria	s__Alternaria_carthami	7
k__Fungi	p__Ascomycota	g__Alternaria	s__Alternaria_panax	7
k__Fungi	p__Ascomycota	g__Alternaria	s__Alternaria_tellustris	7
k__Fungi	p__Ascomycota	g__Curvularia	s__Curvularia_brachyspora	7
k__Fungi	p__Ascomycota	g__Curvularia	s__Curvularia_ellisii	7
k__Fungi	p__Ascomycota	g__Cyphellophora	s__Cyphellophora_fusarioides	7
k__Fungi	p__Ascomycota	g__Cladophialophora	s__Cladophialophora_devriesii	7
k__Fungi	p__Ascomycota	g__Exophiala	s__Exophiala_castellanii	7
k__Fungi	p__Ascomycota	g__Metulocladosporiella	s__Metulocladosporiella_musae	7
k__Fungi	p__Ascomycota	g__Aspergillus	s__Aspergillus_caesiellus	7
k__Fungi	p__Ascomycota	g__Penicillium	s__Penicillium_flavigenum	7
k__Fungi	p__Ascomycota	g__Penicillium	s__Penicillium_hordei	7
k__Fungi	p__Ascomycota	g__Penicillium	s__Penicillium_ulaiense	7
k__Fungi	p__Ascomycota	g__Penicillium	s__Penicillium_vulpinum	7
k__Fungi	p__Ascomycota	g__Rasamsonia	s__Rasamsonia_piperina	7
k__Fungi	p__Ascomycota	g__Emergomyces	s__Emergomyces_africanus	7
k__Fungi	p__Ascomycota	g__Emergomyces	s__Emergomyces_pasteurianus	7
k__Fungi	p__Ascomycota	g__Nannizzia	s__Nannizzia_nana	7
k__Fungi	p__Ascomycota	g__Cenangium	s__Cenangium_ferruginosum	7
k__Fungi	p__Ascomycota	g__Rhabdocline	s__Rhabdocline_parkeri	7
k__Fungi	p__Ascomycota	g__Leveillula	s__Leveillula_cylindrospora	7
k__Fungi	p__Ascomycota	g__Podosphaera	s__Podosphaera_macularis	7
k__Fungi	p__Ascomycota	g__Mitrula	s__Mitrula_elegans	7
k__Fungi	p__Ascomycota	g__Ciboria	s__Ciboria_shiraiana	7
k__Fungi	p__Ascomycota	g__Stromatinia	s__Stromatinia_cepivora	7
k__Fungi	p__Ascomycota	g__Coccomyces	s__Coccomyces_australis	7
k__Fungi	p__Ascomycota	g__Lophodermium	s__Lophodermium_minus	7
k__Fungi	p__Ascomycota	g__Lophodermium	s__Lophodermium_molitoris	7
k__Fungi	p__Ascomycota	g__Priceomyces	s__Priceomyces_carsonii	7
k__Fungi	p__Ascomycota	g__Schwanniomyces	s__Schwanniomyces_yamadae	7
k__Fungi	p__Ascomycota	g__Zygosaccharomyces	s__Zygosaccharomyces_siamensis	7
k__Fungi	p__Ascomycota	g__Candida	s__Candida_africana	7
k__Fungi	p__Ascomycota	g__Candida	s__Candida_diddensiae	7
k__Fungi	p__Ascomycota	g__Candida	s__Candida_duobushaemulonis	7
k__Fungi	p__Ascomycota	g__Candida	s__Candida_glaebosa	7
k__Fungi	p__Ascomycota	g__Candida	s__Candida_haemulonis	7
k__Fungi	p__Ascomycota	g__Arthrinium	s__Arthrinium_arundinis	7
k__Fungi	p__Ascomycota	g__Pestalotiopsis	s__Pestalotiopsis_trachicarpicola	7
k__Fungi	p__Ascomycota	g__Phialemoniopsis	s__Phialemoniopsis_curvata	7
k__Fungi	p__Ascomycota	g__Cryphonectria	s__Cryphonectria_radicalis	7
k__Fungi	p__Ascomycota	g__Cytospora	s__Cytospora_austromontana	7
k__Fungi	p__Ascomycota	g__Diaporthe	s__Diaporthe_tectonae	7
k__Fungi	p__Ascomycota	g__Juglanconis	s__Juglanconis_juglandina	7
k__Fungi	p__Ascomycota	g__Melanconis	s__Melanconis_desmazieri	7
k__Fungi	p__Ascomycota	g__Pilidiella	s__Pilidiella_diplodiella	7
k__Fungi	p__Ascomycota	g__Colletotrichum	s__Colletotrichum_henanense	7
k__Fungi	p__Ascomycota	g__Colletotrichum	s__Colletotrichum_lineola	7
k__Fungi	p__Ascomycota	g__Colletotrichum	s__Colletotrichum_tropicicola	7
k__Fungi	p__Ascomycota	g__Hymenula	s__Hymenula_cerealis	7
k__Fungi	p__Ascomycota	g__Plectosphaerella	s__Plectosphaerella_melonis	7
k__Fungi	p__Ascomycota	g__Metarhizium	s__Metarhizium_majus	7
k__Fungi	p__Ascomycota	g__Kiflimonium	s__Kiflimonium_curvulum	7
k__Fungi	p__Ascomycota	g__Fusarium	s__Fusarium_anthophilum	7
k__Fungi	p__Ascomycota	g__Fusarium	s__Fusarium_longipes	7
k__Fungi	p__Ascomycota	g__Xenoacremonium	s__Xenoacremonium_recifei	7
k__Fungi	p__Ascomycota	g__Ophiocordyceps	s__Ophiocordyceps_irangiensis	7
k__Fungi	p__Ascomycota	g__Tolypocladium	s__Tolypocladium_capitatum	7
k__Fungi	p__Ascomycota	g__Gaeumannomyces	s__Gaeumannomyces_avenae	7
k__Fungi	p__Ascomycota	g__Gaeumannomyces	s__Gaeumannomyces_graminicola	7
k__Fungi	p__Ascomycota	g__Endoconidiophora	s__Endoconidiophora_coerulescens	7
k__Fungi	p__Ascomycota	g__Endoconidiophora	s__Endoconidiophora_laricicola	7
k__Fungi	p__Ascomycota	g__Graphium	s__Graphium_basitruncatum	7
k__Fungi	p__Ascomycota	g__Scedosporium	s__Scedosporium_apiospermum	7
k__Fungi	p__Ascomycota	g__Scopulariopsis	s__Scopulariopsis_flava	7
k__Fungi	p__Ascomycota	g__Grosmannia	s__Grosmannia_huntii	7
k__Fungi	p__Ascomycota	g__Leptographium	s__Leptographium_guttulatum	7
k__Fungi	p__Ascomycota	g__Ophiostoma	s__Ophiostoma_ainoae	7
k__Fungi	p__Ascomycota	g__Ophiostoma	s__Ophiostoma_brunneociliatum	7
k__Fungi	p__Ascomycota	g__Achaetomium	s__Achaetomium_strumarium	7
k__Fungi	p__Ascomycota	g__Chaetomium	s__Chaetomium_strumarium	7
k__Fungi	p__Ascomycota	g__Phaeoacremonium	s__Phaeoacremonium_viticola	7
k__Fungi	p__Ascomycota	g__Anthostoma	s__Anthostoma_decipiens	7
k__Fungi	p__Ascomycota	g__Eutypa	s__Eutypa_flavovirens	7
k__Fungi	p__Ascomycota	g__Eutypella	s__Eutypella_parasitica	7
k__Fungi	p__Ascomycota	g__Monosporascus	s__Monosporascus_ibericus	7
k__Fungi	p__Ascomycota	g__Polystigma	s__Polystigma_amygdalinum	7
k__Fungi	p__Basidiomycota	g__Fistulina	s__Fistulina_hepatica	7
k__Fungi	p__Basidiomycota	g__Mycena	s__Mycena_acicula	7
k__Fungi	p__Basidiomycota	g__Mycena	s__Mycena_alba	7
k__Fungi	p__Basidiomycota	g__Mycena	s__Mycena_algeriensis	7
k__Fungi	p__Basidiomycota	g__Mycena	s__Mycena_crocata	7
k__Fungi	p__Basidiomycota	g__Mycena	s__Mycena_diosma	7
k__Fungi	p__Basidiomycota	g__Mycena	s__Mycena_floridula	7
k__Fungi	p__Basidiomycota	g__Mycena	s__Mycena_leptocephala	7
k__Fungi	p__Basidiomycota	g__Mycena	s__Mycena_rosea	7
k__Fungi	p__Basidiomycota	g__Mycena	s__Mycena_strobilinoidea	7
k__Fungi	p__Basidiomycota	g__Athelia	s__Athelia_arachnoidea	7
k__Fungi	p__Basidiomycota	g__Phellinus	s__Phellinus_pomaceus	7
k__Fungi	p__Basidiomycota	g__Rickenella	s__Rickenella_swartzii	7
k__Fungi	p__Basidiomycota	g__Merulius	s__Merulius_incarnatus	7
k__Fungi	p__Basidiomycota	g__Phlebiporia	s__Phlebiporia_bubalina	7
k__Fungi	p__Basidiomycota	g__Symmetrospora	s__Symmetrospora_gracilis	7
k__Fungi	p__Basidiomycota	g__Exobasidium	s__Exobasidium_woronichinii	7
k__Fungi	p__Basidiomycota	g__Chrysozyma	s__Chrysozyma_griseoflava	7
k__Fungi	p__Basidiomycota	g__Coleosporium	s__Coleosporium_zanthoxyli	7
k__Fungi	p__Basidiomycota	g__Cronartium	s__Cronartium_quercuum	7
k__Fungi	p__Basidiomycota	g__Endocronartium	s__Endocronartium_harknessii	7
k__Fungi	p__Basidiomycota	g__Gymnosporangium	s__Gymnosporangium_sabinae	7
k__Fungi	p__Basidiomycota	g__Puccinia	s__Puccinia_drabae	7
k__Fungi	p__Basidiomycota	g__Aecidium	s__Aecidium_guatteriae	7
k__Fungi	p__Basidiomycota	g__Uredo	s__Uredo_rolliniae	7
k__Fungi	p__Basidiomycota	g__Uromycladium	s__Uromycladium_robinsonii	7
k__Fungi	p__Basidiomycota	g__Hannaella	s__Hannaella_luteola	7
k__Fungi	p__Basidiomycota	g__Cutaneotrichosporon	s__Cutaneotrichosporon_curvatum	7
k__Fungi	p__Basidiomycota	g__Ustilago	s__Ustilago_bromina	7
k__Fungi	p__Basidiomycota	g__Ustilago	s__Ustilago_bullata	7
k__Fungi	p__Chytridiomycota	g__Kochiomyces	s__Kochiomyces_dichotomus	7
k__Fungi	p__Mucoromycota	g__Rhizopus	s__Rhizopus_schipperae	7
k__Fungi	p__Mucoromycota	g__Apophysomyces	s__Apophysomyces_trapeziformis	7
k__Fungi	p__Ascomycota	g__Blastobotrys	s__Blastobotrys_proliferans	6
k__Fungi	p__Ascomycota	g__Diplodia	s__Diplodia_intermedia	6
k__Fungi	p__Ascomycota	g__Diplodia	s__Diplodia_malorum	6
k__Fungi	p__Ascomycota	g__Endomelanconiopsis	s__Endomelanconiopsis_microspora	6
k__Fungi	p__Ascomycota	g__Lasiodiplodia	s__Lasiodiplodia_subglobosa	6
k__Fungi	p__Ascomycota	g__Lasiodiplodia	s__Lasiodiplodia_viticola	6
k__Fungi	p__Ascomycota	g__Phaeocryptopus	s__Phaeocryptopus_gaeumannii	6
k__Fungi	p__Ascomycota	g__Cryomyces	s__Cryomyces_antarcticus	6
k__Fungi	p__Ascomycota	g__Brunneosphaerella	s__Brunneosphaerella_protearum	6
k__Fungi	p__Ascomycota	g__Cercospora	s__Cercospora_agavicola	6
k__Fungi	p__Ascomycota	g__Mycosphaerella	s__Mycosphaerella_latebrosa	6
k__Fungi	p__Ascomycota	g__Mycosphaerella	s__Mycosphaerella_mori	6
k__Fungi	p__Ascomycota	g__Ramularia	s__Ramularia_grevilleana	6
k__Fungi	p__Ascomycota	g__Bryochiton	s__Bryochiton_perpusillus	6
k__Fungi	p__Ascomycota	g__Catenulostroma	s__Catenulostroma_protearum	6
k__Fungi	p__Ascomycota	g__Readeriella	s__Readeriella_callista	6
k__Fungi	p__Ascomycota	g__Paraphaeosphaeria	s__Paraphaeosphaeria_arecacearum	6
k__Fungi	p__Ascomycota	g__Macrodiplodiopsis	s__Macrodiplodiopsis_desmazieri	6
k__Fungi	p__Ascomycota	g__Stagonospora	s__Stagonospora_trichophoricola	6
k__Fungi	p__Ascomycota	g__Alternaria	s__Alternaria_hungarica	6
k__Fungi	p__Ascomycota	g__Alternaria	s__Alternaria_metachromatica	6
k__Fungi	p__Ascomycota	g__Bipolaris	s__Bipolaris_sacchari	6
k__Fungi	p__Ascomycota	g__Curvularia	s__Curvularia_malina	6
k__Fungi	p__Ascomycota	g__Curvularia	s__Curvularia_muehlenbeckiae	6
k__Fungi	p__Ascomycota	g__Curvularia	s__Curvularia_penniseti	6
k__Fungi	p__Ascomycota	g__Curvularia	s__Curvularia_senegalensis	6
k__Fungi	p__Ascomycota	g__Exserohilum	s__Exserohilum_mcginnisii	6
k__Fungi	p__Ascomycota	g__Torula	s__Torula_herbarum	6
k__Fungi	p__Ascomycota	g__Trematosphaeria	s__Trematosphaeria_grisea	6
k__Fungi	p__Ascomycota	g__Cyphellophora	s__Cyphellophora_pluriseptata	6
k__Fungi	p__Ascomycota	g__Fonsecaea	s__Fonsecaea_erecta	6
k__Fungi	p__Ascomycota	g__Fonsecaea	s__Fonsecaea_multimorphosa	6
k__Fungi	p__Ascomycota	g__Caliciopsis	s__Caliciopsis_pinea	6
k__Fungi	p__Ascomycota	g__Aspergillus	s__Aspergillus_pseudotamarii	6
k__Fungi	p__Ascomycota	g__Aspergillus	s__Aspergillus_welwitschiae	6
k__Fungi	p__Ascomycota	g__Penicillium	s__Penicillium_atramentosum	6
k__Fungi	p__Ascomycota	g__Penicillium	s__Penicillium_griseoroseum	6
k__Fungi	p__Ascomycota	g__Penicillium	s__Penicillium_singorense	6
k__Fungi	p__Ascomycota	g__Microsporum	s__Microsporum_gallinae	6
k__Fungi	p__Ascomycota	g__Trichophyton	s__Trichophyton_erinacei	6
k__Fungi	p__Ascomycota	g__Ascosphaera	s__Ascosphaera_apis	6
k__Fungi	p__Ascomycota	g__Dermea	s__Dermea_cerasi	6
k__Fungi	p__Ascomycota	g__Marssonina	s__Marssonina_coronariae	6
k__Fungi	p__Ascomycota	g__Pezicula	s__Pezicula_corylina	6
k__Fungi	p__Ascomycota	g__Pezicula	s__Pezicula_neocinnamomea	6
k__Fungi	p__Ascomycota	g__Diplocarpon	s__Diplocarpon_rosae	6
k__Fungi	p__Ascomycota	g__Erysiphe	s__Erysiphe_astragali	6
k__Fungi	p__Ascomycota	g__Erysiphe	s__Erysiphe_epigena	6
k__Fungi	p__Ascomycota	g__Erysiphe	s__Erysiphe_magellanica	6
k__Fungi	p__Ascomycota	g__Erysiphe	s__Erysiphe_symphoricarpi	6
k__Fungi	p__Ascomycota	g__Euoidium	s__Euoidium_longipes	6
k__Fungi	p__Ascomycota	g__Golovinomyces	s__Golovinomyces_depressus	6
k__Fungi	p__Ascomycota	g__Golovinomyces	s__Golovinomyces_fischeri	6
k__Fungi	p__Ascomycota	g__Golovinomyces	s__Golovinomyces_sonchicola	6
k__Fungi	p__Ascomycota	g__Leveillula	s__Leveillula_duriaei	6
k__Fungi	p__Ascomycota	g__Neoerysiphe	s__Neoerysiphe_hiratae	6
k__Fungi	p__Ascomycota	g__Phyllactinia	s__Phyllactinia_fraxinicola	6
k__Fungi	p__Ascomycota	g__Phyllactinia	s__Phyllactinia_juglandis	6
k__Fungi	p__Ascomycota	g__Phyllactinia	s__Phyllactinia_mali	6
k__Fungi	p__Ascomycota	g__Pleochaeta	s__Pleochaeta_shiraiana	6
k__Fungi	p__Ascomycota	g__Podosphaera	s__Podosphaera_astericola	6
k__Fungi	p__Ascomycota	g__Sawadaea	s__Sawadaea_nankinensis	6
k__Fungi	p__Ascomycota	g__Gremmenia	s__Gremmenia_infestans	6
k__Fungi	p__Ascomycota	g__Lachnellula	s__Lachnellula_occidentalis	6
k__Fungi	p__Ascomycota	g__Tapesia	s__Tapesia_fusca	6
k__Fungi	p__Ascomycota	g__Oculimacula	s__Oculimacula_yallundae	6
k__Fungi	p__Ascomycota	g__Botrytis	s__Botrytis_fabae	6
k__Fungi	p__Ascomycota	g__Ciboria	s__Ciboria_amentacea	6
k__Fungi	p__Ascomycota	g__Sclerencoelia	s__Sclerencoelia_fascicularis	6
k__Fungi	p__Ascomycota	g__Propolis	s__Propolis_farinosa	6
k__Fungi	p__Ascomycota	g__Allantophomopsiella	s__Allantophomopsiella_pseudotsugae	6
k__Fungi	p__Ascomycota	g__Allantophomopsis	s__Allantophomopsis_cytisporea	6
k__Fungi	p__Ascomycota	g__Potebniamyces	s__Potebniamyces_pyri	6
k__Fungi	p__Ascomycota	g__Lophodermium	s__Lophodermium_juniperinum	6
k__Fungi	p__Ascomycota	g__Caloscypha	s__Caloscypha_fulgens	6
k__Fungi	p__Ascomycota	g__Pithya	s__Pithya_vulgaris	6
k__Fungi	p__Ascomycota	g__Nakazawaea	s__Nakazawaea_ernobii	6
k__Fungi	p__Ascomycota	g__Kuraishia	s__Kuraishia_capsulata	6
k__Fungi	p__Ascomycota	g__Yamadazyma	s__Yamadazyma_nakazawae	6
k__Fungi	p__Ascomycota	g__Pneumocystis	s__Pneumocystis_jirovecii	6
k__Fungi	p__Ascomycota	g__Wickerhamomyces	s__Wickerhamomyces_anomalus	6
k__Fungi	p__Ascomycota	g__Candida	s__Candida_intermedia	6
k__Fungi	p__Ascomycota	g__Candida	s__Candida_sake	6
k__Fungi	p__Ascomycota	g__Candida	s__Candida_xylopsoci	6
k__Fungi	p__Ascomycota	g__Yarrowia	s__Yarrowia_lipolytica	6
k__Fungi	p__Ascomycota	g__Starmerella	s__Starmerella_magnoliae	6
k__Fungi	p__Ascomycota	g__Nigrospora	s__Nigrospora_lacticolonia	6
k__Fungi	p__Ascomycota	g__Discosia	s__Discosia_artocreas	6
k__Fungi	p__Ascomycota	g__Pestalotiopsis	s__Pestalotiopsis_funerea	6
k__Fungi	p__Ascomycota	g__Seimatosporium	s__Seimatosporium_pezizoides	6
k__Fungi	p__Ascomycota	g__Cytospora	s__Cytospora_malicola	6
k__Fungi	p__Ascomycota	g__Cytospora	s__Cytospora_mali	6
k__Fungi	p__Ascomycota	g__Cytospora	s__Cytospora_nivea	6
k__Fungi	p__Ascomycota	g__Cytospora	s__Cytospora_sacculus	6
k__Fungi	p__Ascomycota	g__Diaporthe	s__Diaporthe_musigena	6
k__Fungi	p__Ascomycota	g__Sirococcus	s__Sirococcus_tsugae	6
k__Fungi	p__Ascomycota	g__Tubakia	s__Tubakia_seoraksanensis	6
k__Fungi	p__Ascomycota	g__Colletotrichum	s__Colletotrichum_orchidophilum	6
k__Fungi	p__Ascomycota	g__Colletotrichum	s__Colletotrichum_tofieldiae	6
k__Fungi	p__Ascomycota	g__Clonostachys	s__Clonostachys_candelabrum	6
k__Fungi	p__Ascomycota	g__Clonostachys	s__Clonostachys_epichloe	6
k__Fungi	p__Ascomycota	g__Clonostachys	s__Clonostachys_rhizophaga	6
k__Fungi	p__Ascomycota	g__Gliomastix	s__Gliomastix_polychroma	6
k__Fungi	p__Ascomycota	g__Conoideocrella	s__Conoideocrella_luteorostrata	6
k__Fungi	p__Ascomycota	g__Trichothecium	s__Trichothecium_ovalisporum	6
k__Fungi	p__Ascomycota	g__Calonectria	s__Calonectria_colhounii	6
k__Fungi	p__Ascomycota	g__Calonectria	s__Calonectria_cylindrospora	6
k__Fungi	p__Ascomycota	g__Calonectria	s__Calonectria_lauri	6
k__Fungi	p__Ascomycota	g__Fusarium	s__Fusarium_caeruleum	6
k__Fungi	p__Ascomycota	g__Fusarium	s__Fusarium_napiforme	6
k__Fungi	p__Ascomycota	g__Gibberella	s__Gibberella_circinata	6
k__Fungi	p__Ascomycota	g__Gaeumannomyces	s__Gaeumannomyces_radicicola	6
k__Fungi	p__Ascomycota	g__Magnaporthiopsis	s__Magnaporthiopsis_panicorum	6
k__Fungi	p__Ascomycota	g__Xenopyricularia	s__Xenopyricularia_zizaniicola	6
k__Fungi	p__Ascomycota	g__Ceratocystis	s__Ceratocystis_radicicola	6
k__Fungi	p__Ascomycota	g__Huntiella	s__Huntiella_moniliformis	6
k__Fungi	p__Ascomycota	g__Ophiostoma	s__Ophiostoma_brunneolum	6
k__Fungi	p__Ascomycota	g__Ophiostoma	s__Ophiostoma_minus	6
k__Fungi	p__Ascomycota	g__Ophiostoma	s__Ophiostoma_nigrocarpum	6
k__Fungi	p__Ascomycota	g__Ophiostoma	s__Ophiostoma_rachisporum	6
k__Fungi	p__Ascomycota	g__Phaeoisaria	s__Phaeoisaria_clematidis	6
k__Fungi	p__Ascomycota	g__Chaetomium	s__Chaetomium_murorum	6
k__Fungi	p__Ascomycota	g__Thermothielavioides	s__Thermothielavioides_terrestris	6
k__Fungi	p__Ascomycota	g__Phaeoacremonium	s__Phaeoacremonium_cinereum	6
k__Fungi	p__Ascomycota	g__Phaeoacremonium	s__Phaeoacremonium_inflatipes	6
k__Fungi	p__Ascomycota	g__Castanediella	s__Castanediella_couratarii	6
k__Fungi	p__Ascomycota	g__Diatrypella	s__Diatrypella_pulvinata	6
k__Fungi	p__Ascomycota	g__Protomyces	s__Protomyces_inouyei	6
k__Fungi	p__Ascomycota	g__Taphrina	s__Taphrina_pruni	6
k__Fungi	p__Ascomycota	g__Taphrina	s__Taphrina_tormentillae	6
k__Fungi	p__Basidiomycota	g__Mycena	s__Mycena_alexandri	6
k__Fungi	p__Basidiomycota	g__Mycena	s__Mycena_citricolor	6
k__Fungi	p__Basidiomycota	g__Mycena	s__Mycena_clavicularis	6
k__Fungi	p__Basidiomycota	g__Mycena	s__Mycena_megaspora	6
k__Fungi	p__Basidiomycota	g__Mycena	s__Mycena_pelianthina	6
k__Fungi	p__Basidiomycota	g__Mycena	s__Mycena_rebaudengoi	6
k__Fungi	p__Basidiomycota	g__Xerula	s__Xerula_strigosa	6
k__Fungi	p__Basidiomycota	g__Typhula	s__Typhula_micans	6
k__Fungi	p__Basidiomycota	g__Entyloma	s__Entyloma_dahliae	6
k__Fungi	p__Basidiomycota	g__Exobasidium	s__Exobasidium_otanianum	6
k__Fungi	p__Basidiomycota	g__Exobasidium	s__Exobasidium_reticulatum	6
k__Fungi	p__Basidiomycota	g__Tilletia	s__Tilletia_laevis	6
k__Fungi	p__Basidiomycota	g__Malassezia	s__Malassezia_arunalokei	6
k__Fungi	p__Basidiomycota	g__Malassezia	s__Malassezia_dermatis	6
k__Fungi	p__Basidiomycota	g__Microbotryum	s__Microbotryum_anomalum	6
k__Fungi	p__Basidiomycota	g__Microbotryum	s__Microbotryum_lagerheimii	6
k__Fungi	p__Basidiomycota	g__Microbotryum	s__Microbotryum_reticulatum	6
k__Fungi	p__Basidiomycota	g__Helicobasidium	s__Helicobasidium_purpureum	6
k__Fungi	p__Basidiomycota	g__Coleosporium	s__Coleosporium_ipomoeae	6
k__Fungi	p__Basidiomycota	g__Coleosporium	s__Coleosporium_senecionis	6
k__Fungi	p__Basidiomycota	g__Cronartium	s__Cronartium_coleosporioides	6
k__Fungi	p__Basidiomycota	g__Gymnosporangium	s__Gymnosporangium_confusum	6
k__Fungi	p__Basidiomycota	g__Melampsora	s__Melampsora_medusae.populina	6
k__Fungi	p__Basidiomycota	g__Melampsora	s__Melampsora_pruinosae	6
k__Fungi	p__Basidiomycota	g__Puccinia	s__Puccinia_convolvuli	6
k__Fungi	p__Basidiomycota	g__Puccinia	s__Puccinia_oxalidis	6
k__Fungi	p__Basidiomycota	g__Pucciniastrum	s__Pucciniastrum_agrimoniae	6
k__Fungi	p__Basidiomycota	g__Pucciniastrum	s__Pucciniastrum_epilobii	6
k__Fungi	p__Basidiomycota	g__Uromycladium	s__Uromycladium_acaciae	6
k__Fungi	p__Basidiomycota	g__Hannaella	s__Hannaella_sinensis	6
k__Fungi	p__Basidiomycota	g__Cryptococcus	s__Cryptococcus_neoformans	6
k__Fungi	p__Basidiomycota	g__Macalpinomyces	s__Macalpinomyces_eriachnes	6
k__Fungi	p__Basidiomycota	g__Ustilago	s__Ustilago_trichophora	6
k__Fungi	p__Mucoromycota	g__Mucor	s__Mucor_velutinosus	6
k__Fungi	p__Mucoromycota	g__Apophysomyces	s__Apophysomyces_elegans	6
k__Fungi	p__Ascomycota	g__Geotrichum	s__Geotrichum_candidum	5
k__Fungi	p__Ascomycota	g__Blastobotrys	s__Blastobotrys_raffinosifermentans	5
k__Fungi	p__Ascomycota	g__Diplodia	s__Diplodia_mutila	5
k__Fungi	p__Ascomycota	g__Diplodia	s__Diplodia_olivarum	5
k__Fungi	p__Ascomycota	g__Diplodia	s__Diplodia_rosulata	5
k__Fungi	p__Ascomycota	g__Dothiorella	s__Dothiorella_gregaria	5
k__Fungi	p__Ascomycota	g__Microdiplodia	s__Microdiplodia_miyakei	5
k__Fungi	p__Ascomycota	g__Leptoxyphium	s__Leptoxyphium_fumago	5
k__Fungi	p__Ascomycota	g__Schizothyrium	s__Schizothyrium_pomi	5
k__Fungi	p__Ascomycota	g__Scleroconidioma	s__Scleroconidioma_sphagnicola	5
k__Fungi	p__Ascomycota	g__Cercosporella	s__Cercosporella_virgaureae	5
k__Fungi	p__Ascomycota	g__Mycosphaerella	s__Mycosphaerella_musae	5
k__Fungi	p__Ascomycota	g__Mycosphaerella	s__Mycosphaerella_ulmi	5
k__Fungi	p__Ascomycota	g__Pseudocercospora	s__Pseudocercospora_angolensis	5
k__Fungi	p__Ascomycota	g__Pseudocercospora	s__Pseudocercospora_luzardii	5
k__Fungi	p__Ascomycota	g__Ramularia	s__Ramularia_cynarae	5
k__Fungi	p__Ascomycota	g__Septoria	s__Septoria_cerastii	5
k__Fungi	p__Ascomycota	g__Sphaerulina	s__Sphaerulina_quercicola	5
k__Fungi	p__Ascomycota	g__Zymoseptoria	s__Zymoseptoria_passerinii	5
k__Fungi	p__Ascomycota	g__Batcheloromyces	s__Batcheloromyces_leucadendri	5
k__Fungi	p__Ascomycota	g__Devriesia	s__Devriesia_staurophora	5
k__Fungi	p__Ascomycota	g__Parapenidiella	s__Parapenidiella_tasmaniensis	5
k__Fungi	p__Ascomycota	g__Ascochyta	s__Ascochyta_phacae	5
k__Fungi	p__Ascomycota	g__Didymella	s__Didymella_gardeniae	5
k__Fungi	p__Ascomycota	g__Pleiochaeta	s__Pleiochaeta_setosa	5
k__Fungi	p__Ascomycota	g__Helminthosporium	s__Helminthosporium_livistonae	5
k__Fungi	p__Ascomycota	g__Nigrograna	s__Nigrograna_mackinnonii	5
k__Fungi	p__Ascomycota	g__Periconia	s__Periconia_prolifica	5
k__Fungi	p__Ascomycota	g__Phaeosphaeria	s__Phaeosphaeria_fuckelii	5
k__Fungi	p__Ascomycota	g__Alternaria	s__Alternaria_alstroemeriae	5
k__Fungi	p__Ascomycota	g__Alternaria	s__Alternaria_citri	5
k__Fungi	p__Ascomycota	g__Alternaria	s__Alternaria_helianthiinficiens	5
k__Fungi	p__Ascomycota	g__Bipolaris	s__Bipolaris_peregianensis	5
k__Fungi	p__Ascomycota	g__Cochliobolus	s__Cochliobolus_stenospilus	5
k__Fungi	p__Ascomycota	g__Curvularia	s__Curvularia_buchloes	5
k__Fungi	p__Ascomycota	g__Curvularia	s__Curvularia_neergaardii	5
k__Fungi	p__Ascomycota	g__Curvularia	s__Curvularia_ovariicola	5
k__Fungi	p__Ascomycota	g__Curvularia	s__Curvularia_portulacae	5
k__Fungi	p__Ascomycota	g__Curvularia	s__Curvularia_prasadii	5
k__Fungi	p__Ascomycota	g__Curvularia	s__Curvularia_pseudorobusta	5
k__Fungi	p__Ascomycota	g__Curvularia	s__Curvularia_ravenelii	5
k__Fungi	p__Ascomycota	g__Curvularia	s__Curvularia_subpapendorfii	5
k__Fungi	p__Ascomycota	g__Drechslera	s__Drechslera_avenae	5
k__Fungi	p__Ascomycota	g__Drechslera	s__Drechslera_dematioidea	5
k__Fungi	p__Ascomycota	g__Drechslera	s__Drechslera_poae	5
k__Fungi	p__Ascomycota	g__Exserohilum	s__Exserohilum_longirostratum	5
k__Fungi	p__Ascomycota	g__Stemphylium	s__Stemphylium_sarciniforme	5
k__Fungi	p__Ascomycota	g__Ulocladium	s__Ulocladium_chartarum	5
k__Fungi	p__Ascomycota	g__Venturia	s__Venturia_asperata	5
k__Fungi	p__Ascomycota	g__Venturia	s__Venturia_tremulae	5
k__Fungi	p__Ascomycota	g__Cladophialophora	s__Cladophialophora_emmonsii	5
k__Fungi	p__Ascomycota	g__Exophiala	s__Exophiala_moniliae	5
k__Fungi	p__Ascomycota	g__Veronaea	s__Veronaea_japonica	5
k__Fungi	p__Ascomycota	g__Aspergillus	s__Aspergillus_halophilicus	5
k__Fungi	p__Ascomycota	g__Penicillium	s__Penicillium_allii	5
k__Fungi	p__Ascomycota	g__Penicillium	s__Penicillium_coprobium	5
k__Fungi	p__Ascomycota	g__Penicillium	s__Penicillium_cyclopium	5
k__Fungi	p__Ascomycota	g__Penicillium	s__Penicillium_palitans	5
k__Fungi	p__Ascomycota	g__Sagenomella	s__Sagenomella_keratitidis	5
k__Fungi	p__Ascomycota	g__Talaromyces	s__Talaromyces_scorteus	5
k__Fungi	p__Ascomycota	g__Paracoccidioides	s__Paracoccidioides_lutzii	5
k__Fungi	p__Ascomycota	g__Microsporum	s__Microsporum_fulvum	5
k__Fungi	p__Ascomycota	g__Trichophyton	s__Trichophyton_concentricum	5
k__Fungi	p__Ascomycota	g__Trichophyton	s__Trichophyton_eriotrephon	5
k__Fungi	p__Ascomycota	g__Chrysosporium	s__Chrysosporium_carmichaelii	5
k__Fungi	p__Ascomycota	g__Chrysosporium	s__Chrysosporium_undulatum	5
k__Fungi	p__Ascomycota	g__Pilidium	s__Pilidium_lythri	5
k__Fungi	p__Ascomycota	g__Erysiphe	s__Erysiphe_hypophylla	5
k__Fungi	p__Ascomycota	g__Erysiphe	s__Erysiphe_kenjiana	5
k__Fungi	p__Ascomycota	g__Erysiphe	s__Erysiphe_limonii	5
k__Fungi	p__Ascomycota	g__Erysiphe	s__Erysiphe_miyabei	5
k__Fungi	p__Ascomycota	g__Erysiphe	s__Erysiphe_palczewskii	5
k__Fungi	p__Ascomycota	g__Erysiphe	s__Erysiphe_verniciferae	5
k__Fungi	p__Ascomycota	g__Golovinomyces	s__Golovinomyces_sordidus	5
k__Fungi	p__Ascomycota	g__Oidium	s__Oidium_mangiferae	5
k__Fungi	p__Ascomycota	g__Podosphaera	s__Podosphaera_fuliginea	5
k__Fungi	p__Ascomycota	g__Grovesiella	s__Grovesiella_abieticola	5
k__Fungi	p__Ascomycota	g__Roesleria	s__Roesleria_subterranea	5
k__Fungi	p__Ascomycota	g__Lachnellula	s__Lachnellula_willkommii	5
k__Fungi	p__Ascomycota	g__Amphobotrys	s__Amphobotrys_ricini	5
k__Fungi	p__Ascomycota	g__Phacidium	s__Phacidium_lauri	5
k__Fungi	p__Ascomycota	g__Strasseria	s__Strasseria_geniculata	5
k__Fungi	p__Ascomycota	g__Lophodermium	s__Lophodermium_illiciicola	5
k__Fungi	p__Ascomycota	g__Rhizina	s__Rhizina_undulata	5
k__Fungi	p__Ascomycota	g__Metschnikowia	s__Metschnikowia_pulcherrima	5
k__Fungi	p__Ascomycota	g__Pichia	s__Pichia_terricola	5
k__Fungi	p__Ascomycota	g__Kazachstania	s__Kazachstania_pintolopesii	5
k__Fungi	p__Ascomycota	g__Kazachstania	s__Kazachstania_telluris	5
k__Fungi	p__Ascomycota	g__Candida	s__Candida_fragi	5
k__Fungi	p__Ascomycota	g__Hanseniaspora	s__Hanseniaspora_uvarum	5
k__Fungi	p__Ascomycota	g__Nigrospora	s__Nigrospora_aurantiaca	5
k__Fungi	p__Ascomycota	g__Nigrospora	s__Nigrospora_guilinensis	5
k__Fungi	p__Ascomycota	g__Adisciso	s__Adisciso_tricellulare	5
k__Fungi	p__Ascomycota	g__Pestalotiopsis	s__Pestalotiopsis_portugalica	5
k__Fungi	p__Ascomycota	g__Phialemonium	s__Phialemonium_dimorphosporum	5
k__Fungi	p__Ascomycota	g__Phialemonium	s__Phialemonium_obovatum	5
k__Fungi	p__Ascomycota	g__Codinaea	s__Codinaea_acaciae	5
k__Fungi	p__Ascomycota	g__Aurapex	s__Aurapex_penicillata	5
k__Fungi	p__Ascomycota	g__Celoporthe	s__Celoporthe_syzygii	5
k__Fungi	p__Ascomycota	g__Chrysofolia	s__Chrysofolia_colombiana	5
k__Fungi	p__Ascomycota	g__Cytospora	s__Cytospora_ceratosperma	5
k__Fungi	p__Ascomycota	g__Cytospora	s__Cytospora_chrysosperma	5
k__Fungi	p__Ascomycota	g__Cytospora	s__Cytospora_myrtagena	5
k__Fungi	p__Ascomycota	g__Diaporthe	s__Diaporthe_anacardii	5
k__Fungi	p__Ascomycota	g__Diaporthe	s__Diaporthe_arctii	5
k__Fungi	p__Ascomycota	g__Diaporthe	s__Diaporthe_phaseolorum.var.meridionalis	5
k__Fungi	p__Ascomycota	g__Dendrostoma	s__Dendrostoma_leiphaemia	5
k__Fungi	p__Ascomycota	g__Apiognomonia	s__Apiognomonia_veneta	5
k__Fungi	p__Ascomycota	g__Cryptodiaporthe	s__Cryptodiaporthe_populea	5
k__Fungi	p__Ascomycota	g__Gnomonia	s__Gnomonia_virginianae	5
k__Fungi	p__Ascomycota	g__Juglanconis	s__Juglanconis_oblonga	5
k__Fungi	p__Ascomycota	g__Tubakia	s__Tubakia_japonica	5
k__Fungi	p__Ascomycota	g__Phomopsis	s__Phomopsis_phaseoli	5
k__Fungi	p__Ascomycota	g__Valsa	s__Valsa_salicina	5
k__Fungi	p__Ascomycota	g__Colletotrichum	s__Colletotrichum_aeschynomenes	5
k__Fungi	p__Ascomycota	g__Colletotrichum	s__Colletotrichum_cacao	5
k__Fungi	p__Ascomycota	g__Colletotrichum	s__Colletotrichum_echinochloae	5
k__Fungi	p__Ascomycota	g__Colletotrichum	s__Colletotrichum_linicola	5
k__Fungi	p__Ascomycota	g__Colletotrichum	s__Colletotrichum_nicholsonii	5
k__Fungi	p__Ascomycota	g__Colletotrichum	s__Colletotrichum_pisi	5
k__Fungi	p__Ascomycota	g__Colletotrichum	s__Colletotrichum_vietnamense	5
k__Fungi	p__Ascomycota	g__Colletotrichum	s__Colletotrichum_xanthorrhoeae	5
k__Fungi	p__Ascomycota	g__Claviceps	s__Claviceps_gigantea	5
k__Fungi	p__Ascomycota	g__Claviceps	s__Claviceps_pusilla	5
k__Fungi	p__Ascomycota	g__Cordyceps	s__Cordyceps_tenuipes	5
k__Fungi	p__Ascomycota	g__Calonectria	s__Calonectria_hongkongensis	5
k__Fungi	p__Ascomycota	g__Cylindrocladiella	s__Cylindrocladiella_elegans	5
k__Fungi	p__Ascomycota	g__Fusarium	s__Fusarium_andiyazi	5
k__Fungi	p__Ascomycota	g__Fusarium	s__Fusarium_dlaminii	5
k__Fungi	p__Ascomycota	g__Fusarium	s__Fusarium_foetens	5
k__Fungi	p__Ascomycota	g__Fusarium	s__Fusarium_virguliforme	5
k__Fungi	p__Ascomycota	g__Gibberella	s__Gibberella_xylarioides	5
k__Fungi	p__Ascomycota	g__Neonectria	s__Neonectria_cinnamomea	5
k__Fungi	p__Ascomycota	g__Neonectria	s__Neonectria_ditissima	5
k__Fungi	p__Ascomycota	g__Pseudonectria	s__Pseudonectria_foliicola	5
k__Fungi	p__Ascomycota	g__Pseudopyricularia	s__Pseudopyricularia_higginsii	5
k__Fungi	p__Ascomycota	g__Meliola	s__Meliola_thailandicum	5
k__Fungi	p__Ascomycota	g__Ambrosiella	s__Ambrosiella_grosmanniae	5
k__Fungi	p__Ascomycota	g__Ambrosiella	s__Ambrosiella_roeperi	5
k__Fungi	p__Ascomycota	g__Ceratocystis	s__Ceratocystis_colombiana	5
k__Fungi	p__Ascomycota	g__Endoconidiophora	s__Endoconidiophora_pinicola	5
k__Fungi	p__Ascomycota	g__Huntiella	s__Huntiella_omanensis	5
k__Fungi	p__Ascomycota	g__Petriella	s__Petriella_setifera	5
k__Fungi	p__Ascomycota	g__Ophiostoma	s__Ophiostoma_denticiliatum	5
k__Fungi	p__Ascomycota	g__Ophiostoma	s__Ophiostoma_saponiodorum	5
k__Fungi	p__Ascomycota	g__Ophiostoma	s__Ophiostoma_ssiori	5
k__Fungi	p__Ascomycota	g__Sporothrix	s__Sporothrix_abietina	5
k__Fungi	p__Ascomycota	g__Sporothrix	s__Sporothrix_mexicana	5
k__Fungi	p__Ascomycota	g__Thermothelomyces	s__Thermothelomyces_thermophilus	5
k__Fungi	p__Ascomycota	g__Phaeoacremonium	s__Phaeoacremonium_angustius	5
k__Fungi	p__Ascomycota	g__Phaeoacremonium	s__Phaeoacremonium_austroafricanum	5
k__Fungi	p__Ascomycota	g__Phaeoacremonium	s__Phaeoacremonium_fuscum	5
k__Fungi	p__Ascomycota	g__Eutypa	s__Eutypa_astroidea	5
k__Fungi	p__Ascomycota	g__Eutypa	s__Eutypa_consobrina	5
k__Fungi	p__Ascomycota	g__Eutypa	s__Eutypa_leptoplaca	5
k__Fungi	p__Ascomycota	g__Eutypa	s__Eutypa_maura	5
k__Fungi	p__Ascomycota	g__Hypoxylon	s__Hypoxylon_cinnabarinum	5
k__Fungi	p__Ascomycota	g__Cryptostroma	s__Cryptostroma_corticale	5
k__Fungi	p__Ascomycota	g__Entoleuca	s__Entoleuca_mammata	5
k__Fungi	p__Ascomycota	g__Taphrina	s__Taphrina_carpini	5
k__Fungi	p__Ascomycota	g__Taphrina	s__Taphrina_inositophila	5
k__Fungi	p__Basidiomycota	g__Mycena	s__Mycena_arcangeliana	5
k__Fungi	p__Basidiomycota	g__Mycena	s__Mycena_aurantiomarginata	5
k__Fungi	p__Basidiomycota	g__Mycena	s__Mycena_corynephora	5
k__Fungi	p__Basidiomycota	g__Mycena	s__Mycena_monticola	5
k__Fungi	p__Basidiomycota	g__Mycena	s__Mycena_plumipes	5
k__Fungi	p__Basidiomycota	g__Marasmiellus	s__Marasmiellus_stenophyllus	5
k__Fungi	p__Basidiomycota	g__Xerula	s__Xerula_hispida	5
k__Fungi	p__Basidiomycota	g__Coniferiporia	s__Coniferiporia_weirii	5
k__Fungi	p__Basidiomycota	g__Pseudoinonotus	s__Pseudoinonotus_dryadeus	5
k__Fungi	p__Basidiomycota	g__Ganoderma	s__Ganoderma_lucidum	5
k__Fungi	p__Basidiomycota	g__Peniophora	s__Peniophora_pilatiana	5
k__Fungi	p__Basidiomycota	g__Peniophora	s__Peniophora_polygonia	5
k__Fungi	p__Basidiomycota	g__Peniophora	s__Peniophora_rufomarginata	5
k__Fungi	p__Basidiomycota	g__Entyloma	s__Entyloma_calendulae	5
k__Fungi	p__Basidiomycota	g__Entyloma	s__Entyloma_ficariae	5
k__Fungi	p__Basidiomycota	g__Exobasidium	s__Exobasidium_gracile	5
k__Fungi	p__Basidiomycota	g__Exobasidium	s__Exobasidium_vexans	5
k__Fungi	p__Basidiomycota	g__Graphiola	s__Graphiola_phoenicis	5
k__Fungi	p__Basidiomycota	g__Sympodiomycopsis	s__Sympodiomycopsis_kandeliae	5
k__Fungi	p__Basidiomycota	g__Malassezia	s__Malassezia_obtusa	5
k__Fungi	p__Basidiomycota	g__Microbotryum	s__Microbotryum_bistortarum	5
k__Fungi	p__Basidiomycota	g__Microbotryum	s__Microbotryum_pinguiculae	5
k__Fungi	p__Basidiomycota	g__Microbotryum	s__Microbotryum_scorzonerae	5
k__Fungi	p__Basidiomycota	g__Chrysomyxa	s__Chrysomyxa_arctostaphyli	5
k__Fungi	p__Basidiomycota	g__Chrysomyxa	s__Chrysomyxa_empetri	5
k__Fungi	p__Basidiomycota	g__Chrysomyxa	s__Chrysomyxa_zhuoniensis	5
k__Fungi	p__Basidiomycota	g__Endoraecium	s__Endoraecium_parvum	5
k__Fungi	p__Basidiomycota	g__Melampsora	s__Melampsora_euphorbiae	5
k__Fungi	p__Basidiomycota	g__Phakopsora	s__Phakopsora_phyllanthi	5
k__Fungi	p__Basidiomycota	g__Puccinia	s__Puccinia_hieracii	5
k__Fungi	p__Basidiomycota	g__Puccinia	s__Puccinia_porri	5
k__Fungi	p__Basidiomycota	g__Uromyces	s__Uromyces_scutellatus	5
k__Fungi	p__Basidiomycota	g__Tranzschelia	s__Tranzschelia_pruni-spinosae	5
k__Fungi	p__Basidiomycota	g__Trichosporon	s__Trichosporon_japonicum	5
k__Fungi	p__Basidiomycota	g__Trichosporon	s__Trichosporon_ovoides	5
k__Fungi	p__Basidiomycota	g__Thecaphora	s__Thecaphora_saponariae	5
k__Fungi	p__Basidiomycota	g__Thecaphora	s__Thecaphora_schwarzmaniana	5
k__Fungi	p__Basidiomycota	g__Macalpinomyces	s__Macalpinomyces_fullertonii	5
k__Fungi	p__Basidiomycota	g__Moesziomyces	s__Moesziomyces_parantarcticus	5
k__Fungi	p__Basidiomycota	g__Sporisorium	s__Sporisorium_consanguineum	5
k__Fungi	p__Basidiomycota	g__Tranzscheliella	s__Tranzscheliella_williamsii	5
k__Fungi	p__Basidiomycota	g__Tranzscheliella	s__Tranzscheliella_yupeitaniae	5
k__Fungi	p__Basidiomycota	g__Triodiomyces	s__Triodiomyces_triodiae	5
k__Fungi	p__Entomophthoromycota	g__Entomophthora	s__Entomophthora_muscae	5
k__Fungi	p__Mortierellomycota	g__Mortierella	s__Mortierella_alpina	5
k__Fungi	p__Ascomycota	g__Pseudovirgaria	s__Pseudovirgaria_hyperparasitica	4
k__Fungi	p__Ascomycota	g__Aplosporella	s__Aplosporella_artocarpi	4
k__Fungi	p__Ascomycota	g__Neofusicoccum	s__Neofusicoccum_corticosae	4
k__Fungi	p__Ascomycota	g__Neofusicoccum	s__Neofusicoccum_protearum	4
k__Fungi	p__Ascomycota	g__Guignardia	s__Guignardia_gaultheriae	4
k__Fungi	p__Ascomycota	g__Phyllosticta	s__Phyllosticta_concentrica	4
k__Fungi	p__Ascomycota	g__Pseudofusicoccum	s__Pseudofusicoccum_kimberleyense	4
k__Fungi	p__Ascomycota	g__Microcyclus	s__Microcyclus_ulei	4
k__Fungi	p__Ascomycota	g__Cladosporium	s__Cladosporium_sphaerospermum	4
k__Fungi	p__Ascomycota	g__Cladosporium	s__Cladosporium_phlei	4
k__Fungi	p__Ascomycota	g__Pseudoseptoria	s__Pseudoseptoria_obscura	4
k__Fungi	p__Ascomycota	g__Lecanosticta	s__Lecanosticta_brevispora	4
k__Fungi	p__Ascomycota	g__Mycosphaerella	s__Mycosphaerella_arachidis	4
k__Fungi	p__Ascomycota	g__Mycosphaerella	s__Mycosphaerella_cruenta	4
k__Fungi	p__Ascomycota	g__Passalora	s__Passalora_dissiliens	4
k__Fungi	p__Ascomycota	g__Phaeophleospora	s__Phaeophleospora_eugeniae	4
k__Fungi	p__Ascomycota	g__Pseudocercospora	s__Pseudocercospora_fijiensis	4
k__Fungi	p__Ascomycota	g__Pseudocercospora	s__Pseudocercospora_fuligena	4
k__Fungi	p__Ascomycota	g__Pseudocercospora	s__Pseudocercospora_tereticornis	4
k__Fungi	p__Ascomycota	g__Ramularia	s__Ramularia_carthami	4
k__Fungi	p__Ascomycota	g__Ramulispora	s__Ramulispora_sorghi	4
k__Fungi	p__Ascomycota	g__Sphaerulina	s__Sphaerulina_populicola	4
k__Fungi	p__Ascomycota	g__Microcyclospora	s__Microcyclospora_tardicrescens	4
k__Fungi	p__Ascomycota	g__Readeriella	s__Readeriella_angustia	4
k__Fungi	p__Ascomycota	g__Elsinoe	s__Elsinoe_verbenae	4
k__Fungi	p__Ascomycota	g__Acrocalymma	s__Acrocalymma_medicaginis	4
k__Fungi	p__Ascomycota	g__Pithomyces	s__Pithomyces_maydicus	4
k__Fungi	p__Ascomycota	g__Dendryphiella	s__Dendryphiella_paravinosa	4
k__Fungi	p__Ascomycota	g__Ascochyta	s__Ascochyta_herbicola	4
k__Fungi	p__Ascomycota	g__Boeremia	s__Boeremia_exigua.var.pseudolilacis	4
k__Fungi	p__Ascomycota	g__Calophoma	s__Calophoma_complanata	4
k__Fungi	p__Ascomycota	g__Phoma	s__Phoma_aliena	4
k__Fungi	p__Ascomycota	g__Phoma	s__Phoma_eupyrena	4
k__Fungi	p__Ascomycota	g__Stagonosporopsis	s__Stagonosporopsis_caricae	4
k__Fungi	p__Ascomycota	g__Stagonosporopsis	s__Stagonosporopsis_ligulicola	4
k__Fungi	p__Ascomycota	g__Stagonosporopsis	s__Stagonosporopsis_valerianellae	4
k__Fungi	p__Ascomycota	g__Leptosphaeria	s__Leptosphaeria_rubefaciens	4
k__Fungi	p__Ascomycota	g__Helminthosporium	s__Helminthosporium_solani	4
k__Fungi	p__Ascomycota	g__Massarina	s__Massarina_eburnea	4
k__Fungi	p__Ascomycota	g__Setophoma	s__Setophoma_chromolaenae	4
k__Fungi	p__Ascomycota	g__Alternaria	s__Alternaria_cinerariae	4
k__Fungi	p__Ascomycota	g__Alternaria	s__Alternaria_lolii	4
k__Fungi	p__Ascomycota	g__Alternaria	s__Alternaria_oregonensis	4
k__Fungi	p__Ascomycota	g__Bipolaris	s__Bipolaris_micropus	4
k__Fungi	p__Ascomycota	g__Bipolaris	s__Bipolaris_sivanesaniana	4
k__Fungi	p__Ascomycota	g__Curvularia	s__Curvularia_homomorpha	4
k__Fungi	p__Ascomycota	g__Curvularia	s__Curvularia_nicotiae	4
k__Fungi	p__Ascomycota	g__Curvularia	s__Curvularia_pallescens	4
k__Fungi	p__Ascomycota	g__Curvularia	s__Curvularia_papendorfii	4
k__Fungi	p__Ascomycota	g__Drechslera	s__Drechslera_salviniae	4
k__Fungi	p__Ascomycota	g__Exserohilum	s__Exserohilum_gedarefense	4
k__Fungi	p__Ascomycota	g__Exserohilum	s__Exserohilum_minor	4
k__Fungi	p__Ascomycota	g__Exserohilum	s__Exserohilum_oryzicola	4
k__Fungi	p__Ascomycota	g__Pyrenophora	s__Pyrenophora_avenae	4
k__Fungi	p__Ascomycota	g__Pyrenophora	s__Pyrenophora_japonica	4
k__Fungi	p__Ascomycota	g__Scleroramularia	s__Scleroramularia_asiminae	4
k__Fungi	p__Ascomycota	g__Dendryphion	s__Dendryphion_nanum	4
k__Fungi	p__Ascomycota	g__Falciformispora	s__Falciformispora_tompkinsii	4
k__Fungi	p__Ascomycota	g__Fusicladium	s__Fusicladium_cordae	4
k__Fungi	p__Ascomycota	g__Arachnomyces	s__Arachnomyces_nodosetosus	4
k__Fungi	p__Ascomycota	g__Ascosphaera	s__Ascosphaera_apis	4
k__Fungi	p__Ascomycota	g__Exophiala	s__Exophiala_aquamarina	4
k__Fungi	p__Ascomycota	g__Exophiala	s__Exophiala_psychrophila	4
k__Fungi	p__Ascomycota	g__Aspergillus	s__Aspergillus_persii	4
k__Fungi	p__Ascomycota	g__Aspergillus	s__Aspergillus_roseoglobulosus	4
k__Fungi	p__Ascomycota	g__Aspergillus	s__Aspergillus_uvarum	4
k__Fungi	p__Ascomycota	g__Penicillium	s__Penicillium_manginii	4
k__Fungi	p__Ascomycota	g__Penicillium	s__Penicillium_melanoconidium	4
k__Fungi	p__Ascomycota	g__Xerochrysium	s__Xerochrysium_xerophilum	4
k__Fungi	p__Ascomycota	g__Rasamsonia	s__Rasamsonia_eburnea	4
k__Fungi	p__Ascomycota	g__Emergomyces	s__Emergomyces_canadensis	4
k__Fungi	p__Ascomycota	g__Trichophyton	s__Trichophyton_bullosum	4
k__Fungi	p__Ascomycota	g__Trichophyton	s__Trichophyton_mentagrophytes.var.mentagrophytes	4
k__Fungi	p__Ascomycota	g__Trichophyton	s__Trichophyton_terrestre	4
k__Fungi	p__Ascomycota	g__Chrysosporium	s__Chrysosporium_tropicum	4
k__Fungi	p__Ascomycota	g__Celerioriella	s__Celerioriella_prunicola	4
k__Fungi	p__Ascomycota	g__Neofabraea	s__Neofabraea_kienholzii	4
k__Fungi	p__Ascomycota	g__Cystotheca	s__Cystotheca_lanestris	4
k__Fungi	p__Ascomycota	g__Erysiphe	s__Erysiphe_aucubae	4
k__Fungi	p__Ascomycota	g__Erysiphe	s__Erysiphe_huayinensis	4
k__Fungi	p__Ascomycota	g__Erysiphe	s__Erysiphe_izuensis	4
k__Fungi	p__Ascomycota	g__Erysiphe	s__Erysiphe_magnoliae	4
k__Fungi	p__Ascomycota	g__Erysiphe	s__Erysiphe_monoperidiata	4
k__Fungi	p__Ascomycota	g__Erysiphe	s__Erysiphe_mori	4
k__Fungi	p__Ascomycota	g__Erysiphe	s__Erysiphe_ornata	4
k__Fungi	p__Ascomycota	g__Erysiphe	s__Erysiphe_prunastri	4
k__Fungi	p__Ascomycota	g__Neoerysiphe	s__Neoerysiphe_kerribeeensis	4
k__Fungi	p__Ascomycota	g__Phyllactinia	s__Phyllactinia_actinidiae	4
k__Fungi	p__Ascomycota	g__Phyllactinia	s__Phyllactinia_eupteleae	4
k__Fungi	p__Ascomycota	g__Phyllactinia	s__Phyllactinia_pyri.serotinae	4
k__Fungi	p__Ascomycota	g__Rhynchosporium	s__Rhynchosporium_orthosporum	4
k__Fungi	p__Ascomycota	g__Botryotinia	s__Botryotinia_convoluta	4
k__Fungi	p__Ascomycota	g__Botrytis	s__Botrytis_elliptica	4
k__Fungi	p__Ascomycota	g__Botrytis	s__Botrytis_porri	4
k__Fungi	p__Ascomycota	g__Ciboria	s__Ciboria_americana	4
k__Fungi	p__Ascomycota	g__Ciboria	s__Ciboria_carunculoides	4
k__Fungi	p__Ascomycota	g__Darkera	s__Darkera_parca	4
k__Fungi	p__Ascomycota	g__Darkera	s__Darkera_picea	4
k__Fungi	p__Ascomycota	g__Coccomyces	s__Coccomyces_multangularis	4
k__Fungi	p__Ascomycota	g__Lirula	s__Lirula_macrospora	4
k__Fungi	p__Ascomycota	g__Lophodermium	s__Lophodermium_kumaunicum	4
k__Fungi	p__Ascomycota	g__Lophodermium	s__Lophodermium_macci	4
k__Fungi	p__Ascomycota	g__Pseudeurotium	s__Pseudeurotium_ovale	4
k__Fungi	p__Ascomycota	g__Pichia	s__Pichia_terricola	4
k__Fungi	p__Ascomycota	g__Meyerozyma	s__Meyerozyma_caribbica	4
k__Fungi	p__Ascomycota	g__Pichia	s__Pichia_kluyveri	4
k__Fungi	p__Ascomycota	g__Eremothecium	s__Eremothecium_gossypii	4
k__Fungi	p__Ascomycota	g__Kazachstania	s__Kazachstania_slooffiae	4
k__Fungi	p__Ascomycota	g__Zygosaccharomyces	s__Zygosaccharomyces_mellis	4
k__Fungi	p__Ascomycota	g__Zygosaccharomyces	s__Zygosaccharomyces_microellipsoides	4
k__Fungi	p__Ascomycota	g__Candida	s__Candida_dubliniensis	4
k__Fungi	p__Ascomycota	g__Candida	s__Candida_orthopsilosis	4
k__Fungi	p__Ascomycota	g__Diutina	s__Diutina_rugosa	4
k__Fungi	p__Ascomycota	g__Wickerhamiella	s__Wickerhamiella_pararugosa	4
k__Fungi	p__Ascomycota	g__Nigrospora	s__Nigrospora_pyriformis	4
k__Fungi	p__Ascomycota	g__Sporotrichum	s__Sporotrichum_roseum	4
k__Fungi	p__Ascomycota	g__Pestalotiopsis	s__Pestalotiopsis_australis	4
k__Fungi	p__Ascomycota	g__Pestalotiopsis	s__Pestalotiopsis_kenyana	4
k__Fungi	p__Ascomycota	g__Pestalotiopsis	s__Pestalotiopsis_parva	4
k__Fungi	p__Ascomycota	g__Pestalotiopsis	s__Pestalotiopsis_rhododendri	4
k__Fungi	p__Ascomycota	g__Pestalotiopsis	s__Pestalotiopsis_versicolor	4
k__Fungi	p__Ascomycota	g__Seimatosporium	s__Seimatosporium_vitis	4
k__Fungi	p__Ascomycota	g__Seiridium	s__Seiridium_ceratosporum	4
k__Fungi	p__Ascomycota	g__Truncatella	s__Truncatella_angustata	4
k__Fungi	p__Ascomycota	g__Celoporthe	s__Celoporthe_guangdongensis	4
k__Fungi	p__Ascomycota	g__Chrysoporthe	s__Chrysoporthe_cubensis	4
k__Fungi	p__Ascomycota	g__Cryptometrion	s__Cryptometrion_aestuescens	4
k__Fungi	p__Ascomycota	g__Cytospora	s__Cytospora_sacchari	4
k__Fungi	p__Ascomycota	g__Phaeocytostroma	s__Phaeocytostroma_sacchari	4
k__Fungi	p__Ascomycota	g__Sirococcus	s__Sirococcus_piceicola	4
k__Fungi	p__Ascomycota	g__Coniella	s__Coniella_fragariae	4
k__Fungi	p__Ascomycota	g__Tubakia	s__Tubakia_iowensis	4
k__Fungi	p__Ascomycota	g__Tubakia	s__Tubakia_suttoniana	4
k__Fungi	p__Ascomycota	g__Phomopsis	s__Phomopsis_cuppatea	4
k__Fungi	p__Ascomycota	g__Colletotrichum	s__Colletotrichum_camelliae	4
k__Fungi	p__Ascomycota	g__Colletotrichum	s__Colletotrichum_cordylinicola	4
k__Fungi	p__Ascomycota	g__Colletotrichum	s__Colletotrichum_curcumae	4
k__Fungi	p__Ascomycota	g__Colletotrichum	s__Colletotrichum_guajavae	4
k__Fungi	p__Ascomycota	g__Colletotrichum	s__Colletotrichum_hippeastri	4
k__Fungi	p__Ascomycota	g__Colletotrichum	s__Colletotrichum_jacksonii	4
k__Fungi	p__Ascomycota	g__Colletotrichum	s__Colletotrichum_lentis	4
k__Fungi	p__Ascomycota	g__Colletotrichum	s__Colletotrichum_tanaceti	4
k__Fungi	p__Ascomycota	g__Gibellulopsis	s__Gibellulopsis_piscis	4
k__Fungi	p__Ascomycota	g__Verticillium	s__Verticillium_nubilum	4
k__Fungi	p__Ascomycota	g__Clonostachys	s__Clonostachys_buxi	4
k__Fungi	p__Ascomycota	g__Nectriella	s__Nectriella_pironii	4
k__Fungi	p__Ascomycota	g__Aciculosporium	s__Aciculosporium_take	4
k__Fungi	p__Ascomycota	g__Claviceps	s__Claviceps_cyperi	4
k__Fungi	p__Ascomycota	g__Claviceps	s__Claviceps_sorghi	4
k__Fungi	p__Ascomycota	g__Claviceps	s__Claviceps_spartinae	4
k__Fungi	p__Ascomycota	g__Metarhizium	s__Metarhizium_viride	4
k__Fungi	p__Ascomycota	g__Calonectria	s__Calonectria_brachiatica	4
k__Fungi	p__Ascomycota	g__Calonectria	s__Calonectria_chinensis	4
k__Fungi	p__Ascomycota	g__Calonectria	s__Calonectria_pteridis	4
k__Fungi	p__Ascomycota	g__Calonectria	s__Calonectria_spathiphylli	4
k__Fungi	p__Ascomycota	g__Cylindrocladiella	s__Cylindrocladiella_pseudohawaiiensis	4
k__Fungi	p__Ascomycota	g__Fusarium	s__Fusarium_algeriense	4
k__Fungi	p__Ascomycota	g__Fusarium	s__Fusarium_brevicatenulatum	4
[truncated: 2,926 more rows]

## Sheet: Table S2
Table S2. Randomly selected fungal species for constructing mock communities
Non-pathogenic species
k__Fungi;p__Basidiomycota;c__Agaricomycetes;o__Russulales;f__Peniophoraceae;g__Dichostereum;s__Dichostereum_unclassified;t__nonpathogenic	k__Fungi;p__Zoopagomycota;c__unclassified;o__unclassified;f__unclassified;g__unclassified;s__unclassified_unclassified;t__nonpathogenic	k__Fungi;p__Chytridiomycota;c__Cladochytriomycetes;o__Cladochytriales;f__Septochytriaceae;g__unclassified;s__unclassified_unclassified;t__nonpathogenic	k__Fungi;p__Ascomycota;c__Dothideomycetes;o__Pseudorobillardales;f__Pseudorobillardaceae;g__unclassified;s__unclassified_unclassified;t__nonpathogenic	k__Fungi;p__Ascomycota;c__Lecanoromycetes;o__Lecanorales;f__Lecanoraceae;g__Rhizoplaca;s__Rhizoplaca_parilis;t__nonpathogenic	k__Fungi;p__Basidiomycota;c__Agaricomycetes;o__Gomphales;f__Lentariaceae;g__Hydnocristella;s__Hydnocristella_himantia;t__nonpathogenic	k__Fungi;p__Ascomycota;c__Sordariomycetes;o__Glomerellales;f__Plectosphaerellaceae;g__Lectera;s__Lectera_unclassified;t__nonpathogenic	k__Fungi;p__Basidiomycota;c__Agaricomycetes;o__Hymenochaetales;f__Schizoporaceae;g__Xylodon;s__Xylodon_nespori;t__nonpathogenic	k__Fungi;p__Ascomycota;c__Lecanoromycetes;o__Lecanorales;f__Parmeliaceae;g__Xanthoparmelia;s__Xanthoparmelia_digitiformis;t__nonpathogenic	k__Fungi;p__Ascomycota;c__Eurotiomycetes;o__Eurotiales;f__Aspergillaceae;g__Aspergillus;s__Aspergillus_chevalieri;t__nonpathogenic	k__Fungi;p__Mucoromycota;c__Umbelopsidomycetes;o__Umbelopsidales;f__Umbelopsidaceae;g__Umbelopsis;s__Umbelopsis_isabellina;t__nonpathogenic	k__Fungi;p__Ascomycota;c__Sordariomycetes;o__Diaporthales;f__Cytosporaceae;g__Cytospora;s__Cytospora_eugeniae;t__nonpathogenic	k__Fungi;p__Mucoromycota;c__Endogonomycetes;o__Hoforsales;f__unclassified;g__unclassified;s__unclassified_unclassified;t__nonpathogenic	k__Fungi;p__Ascomycota;c__Eurotiomycetes;o__Eurotiales;f__Aspergillaceae;g__Penicillium;s__Penicillium_biourgeianum;t__nonpathogenic	k__Fungi;p__Ascomycota;c__Dothideomycetes;o__Pleosporales;f__Pleosporaceae;g__Comoclathris;s__Comoclathris_lini;t__nonpathogenic	k__Fungi;p__Ascomycota;c__Dothideomycetes;o__Pleosporales;f__Aigialaceae;g__Posidoniomyces;s__Posidoniomyces_atricolor;t__nonpathogenic	k__Fungi;p__Basidiomycota;c__Agaricomycetes;o__Agaricales;f__Cortinariaceae;g__Cortinarius;s__Cortinarius_atrovirens;t__nonpathogenic	k__Fungi;p__Ascomycota;c__Lecanoromycetes;o__Lecanorales;f__Parmeliaceae;g__Melanohalea;s__Melanohalea_subelegantula;t__nonpathogenic	k__Fungi;p__Ascomycota;c__Eurotiomycetes;o__Eurotiales;f__Aspergillaceae;g__Aspergillus;s__Aspergillus_nomius;t__nonpathogenic	k__Fungi;p__Ascomycota;c__Arthoniomycetes;o__Arthoniales;f__Roccellaceae;g__Dirina;s__Dirina_ceratoniae;t__nonpathogenic	k__Fungi;p__Ascomycota;c__Pezizomycetes;o__Pezizales;f__Pezizaceae;g__Mattirolomyces;s__Mattirolomyces_terfezioides;t__nonpathogenic	k__Fungi;p__Ascomycota;c__Sordariomycetes;o__Microascales;f__Microascaceae;g__Microascus;s__Microascus_murinus;t__nonpathogenic	k__Fungi;p__Ascomycota;c__Sordariomycetes;o__Atractosporales;f__Pseudoproboscisporaceae;g__Neodiluviicola;s__Neodiluviicola_unclassified;t__nonpathogenic	k__Fungi;p__Ascomycota;c__Leotiomycetes;o__Helotiales;f__Lachnaceae;g__Erioscyphella;s__Erioscyphella_unclassified;t__nonpathogenic	k__Fungi;p__Ascomycota;c__Sordariomycetes;o__Calosphaeriales;f__Calosphaeriaceae;g__Jattaea;s__Jattaea_unclassified;t__nonpathogenic	k__Fungi;p__Ascomycota;c__Eurotiomycetes;o__Eurotiales;f__Aspergillaceae;g__Aspergillus;s__Aspergillus_glabripes;t__nonpathogenic	k__Fungi;p__Ascomycota;c__Pezizomycetes;o__Pezizales;f__Sarcosomataceae;g__Galiella;s__Galiella_rufa;t__nonpathogenic	k__Fungi;p__Basidiomycota;c__Agaricomycetes;o__Agaricales;f__Amanitaceae;g__Amanita;s__Amanita_vaginata;t__nonpathogenic	k__Fungi;p__Mucoromycota;c__Endogonomycetes;o__Densosporales;f__Densosporales_fam17;g__Densosporales_fam17_gen01;s__Densosporales_fam17_gen01_unclassified;t__nonpathogenic	k__Fungi;p__Basidiomycota;c__Agaricomycetes;o__Atheliales;f__Tylosporaceae;g__Tylospora;s__Tylospora_fibrillosa;t__nonpathogenic	k__Fungi;p__Basidiomycota;c__Agaricomycetes;o__Polyporales;f__Phanerochaetaceae;g__Phanerochaete;s__Phanerochaete_burtii;t__nonpathogenic	k__Fungi;p__Ascomycota;c__Leotiomycetes;o__Helotiales;f__Tricladiaceae;g__Halenospora;s__Halenospora_varia;t__nonpathogenic	k__Fungi;p__Ascomycota;c__Pezizomycetes;o__Pezizales;f__Pezizaceae;g__Sarcosphaera;s__Sarcosphaera_coronaria;t__nonpathogenic	k__Fungi;p__Basidiomycota;c__Agaricomycetes;o__Russulales;f__Russulaceae;g__Russula;s__Russula_anthracina;t__nonpathogenic	k__Fungi;p__Basidiomycota;c__Agaricomycetes;o__Agaricales;f__Physalacriaceae;g__Oudemansiella;s__Oudemansiella_unclassified;t__nonpathogenic	k__Fungi;p__Ascomycota;c__Sordariomycetes;o__Togniniales;f__Togniniaceae;g__Phaeoacremonium;s__Phaeoacremonium_fraxinopennsylvanicum;t__nonpathogenic	k__Fungi;p__Ascomycota;c__Sordariomycetes;o__Glomerellales;f__Plectosphaerellaceae;g__Verticillium;s__Verticillium_leptobactrum;t__nonpathogenic	k__Fungi;p__Ascomycota;c__Eurotiomycetes;o__Eurotiales;f__Aspergillaceae;g__Penicillium;s__Penicillium_subspinulosum;t__nonpathogenic	k__Fungi;p__Ascomycota;c__Eurotiomycetes;o__Eurotiales;f__Aspergillaceae;g__Penicillium;s__Penicillium_lapidosum;t__nonpathogenic	k__Fungi;p__Basidiomycota;c__Ustilaginomycetes;o__Ustilaginales;f__Ustilaginaceae;g__Dirkmeia;s__Dirkmeia_churashimaensis;t__nonpathogenic	k__Fungi;p__Ascomycota;c__Pichiomycetes;o__Serinales;f__Metschnikowiaceae;g__Metschnikowia;s__Metschnikowia_matae.var.matae;t__nonpathogenic	k__Fungi;p__Basidiomycota;c__Agaricomycetes;o__Polyporales;f__Polyporales_fam_incertae_sedis;g__Fibroporia;s__Fibroporia_radiculosa;t__nonpathogenic	k__Fungi;p__Chytridiomycota;c__Lobulomycetes;o__Lobulomycetales;f__unclassified;g__unclassified;s__unclassified_unclassified;t__nonpathogenic	k__Fungi;p__Entorrhizomycota;c__unclassified;o__unclassified;f__unclassified;g__unclassified;s__unclassified_unclassified;t__nonpathogenic	k__Fungi;p__Basidiomycota;c__Agaricomycetes;o__Agaricales;f__Hymenogastraceae;g__Hebeloma;s__Hebeloma_bulbiferum;t__nonpathogenic	k__Fungi;p__Ascomycota;c__Eurotiomycetes;o__Eurotiales;f__Trichocomaceae;g__Rasamsonia;s__Rasamsonia_byssochlamydoides;t__nonpathogenic	k__Fungi;p__Ascomycota;c__Lipomycetes;o__Lipomycetales;f__Lipomycetaceae;g__Lipomyces;s__Lipomyces_lipofer;t__nonpathogenic	k__Fungi;p__Basidiomycota;c__Agaricomycetes;o__Agaricales;f__Pluteaceae;g__Pluteus;s__Pluteus_thomsonii;t__nonpathogenic	k__Fungi;p__Ascomycota;c__Eurotiomycetes;o__Eurotiales;f__Aspergillaceae;g__Aspergillus;s__Aspergillus_nishimurae;t__nonpathogenic	k__Fungi;p__Ascomycota;c__Leotiomycetes;o__Helotiales;f__Lachnaceae;g__Erioscyphella;s__Erioscyphella_unclassified;t__nonpathogenic
k__Fungi;p__Basidiomycota;c__Ustilaginomycetes;o__Urocystidales;f__Glomosporiaceae;g__Thecaphora;s__Thecaphora_unclassified;t__nonpathogenic	k__Fungi;p__Basidiomycota;c__Agaricomycetes;o__Agaricales;f__Strophariaceae;g__Stropharia;s__Stropharia_rugosoannulata;t__nonpathogenic	k__Fungi;p__Ascomycota;c__Eurotiomycetes;o__Eurotiales;f__Aspergillaceae;g__Aspergillus;s__Aspergillus_nishimurae;t__nonpathogenic	k__Fungi;p__Basidiomycota;c__Agaricomycetes;o__Agaricales;f__Entolomataceae;g__Entoloma;s__Entoloma_araneosum;t__nonpathogenic	k__Fungi;p__Ascomycota;c__Eurotiomycetes;o__Eurotiales;f__Aspergillaceae;g__Penicillium;s__Penicillium_glaucoroseum;t__nonpathogenic	k__Fungi;p__Chytridiomycota;c__Chytridiomycetes;o__Chytridiales;f__Chytriomycetaceae;g__Siphonaria(Fungi);s__Siphonaria(Fungi)_unclassified;t__nonpathogenic	k__Fungi;p__Basidiomycota;c__Agaricomycetes;o__Cantharellales;f__Tulasnellaceae;g__Tulasnella;s__Tulasnella_amonilioides;t__nonpathogenic	k__Fungi;p__Ascomycota;c__Sordariomycetes;o__Diaporthales;f__Diaporthaceae;g__Diaporthe;s__Diaporthe_discoidispora;t__nonpathogenic	k__Fungi;p__Basidiomycota;c__Agaricomycetes;o__Agaricales;f__Cortinariaceae;g__Cortinarius;s__Cortinarius_cisticola;t__nonpathogenic	k__Fungi;p__Basidiomycota;c__Agaricomycetes;o__Polyporales;f__Polyporales_fam_incertae_sedis;g__Sarcoporia;s__Sarcoporia_polyspora;t__nonpathogenic	k__Fungi;p__Ascomycota;c__Dothideomycetes;o__Pleosporales;f__Didymellaceae;g__Remotididymella;s__Remotididymella_unclassified;t__nonpathogenic	k__Fungi;p__Ascomycota;c__Dothideomycetes;o__Pleosporales;f__Didymellaceae;g__Chaetopyrena;s__Chaetopyrena_penicillata;t__nonpathogenic	k__Fungi;p__Ascomycota;c__Lecanoromycetes;o__Peltigerales;f__Peltigeraceae;g__Nephroma;s__Nephroma_resupinatum;t__nonpathogenic	k__Fungi;p__Ascomycota;c__Sordariomycetes;o__Diaporthales;f__Diaporthaceae;g__Diaporthe;s__Diaporthe_stewartii;t__nonpathogenic	k__Fungi;p__Chytridiomycota;c__Chytridiomycetes;o__Chytridiales;f__Asterophlyctaceae;g__Dendrochytridium;s__Dendrochytridium_unclassified;t__nonpathogenic	k__Fungi;p__Basidiomycota;c__Cystobasidiomycetes;o__Buckleyzymales;f__Buckleyzymaceae;g__Buckleyzyma;s__Buckleyzyma_aurantiaca;t__nonpathogenic	k__Fungi;p__Ascomycota;c__Lecanoromycetes;o__Lecanorales;f__Parmeliaceae;g__Cetrariella;s__Cetrariella_delisei;t__nonpathogenic	k__Fungi;p__Ascomycota;c__Lecanoromycetes;o__Peltigerales;f__Peltigeraceae;g__Pseudocyphellaria;s__Pseudocyphellaria_aurata;t__nonpathogenic	k__Fungi;p__Basidiomycota;c__Agaricomycetes;o__Agaricales;f__Cortinariaceae;g__Cortinarius;s__Cortinarius_catharinae;t__nonpathogenic	k__Fungi;p__Basidiomycota;c__Agaricomycetes;o__Agaricales;f__Hymenogastraceae;g__Hebeloma;s__Hebeloma_cylindrosporum;t__nonpathogenic	k__Fungi;p__Basidiomycota;c__Agaricomycetes;o__Agaricales;f__Agaricales_fam_incertae_sedis;g__Mycenella;s__Mycenella_unclassified;t__nonpathogenic	k__Fungi;p__Mucoromycota;c__Endogonomycetes;o__Unemaeeales;f__Unemaeeaceae;g__unclassified;s__unclassified_unclassified;t__nonpathogenic	k__Fungi;p__Ascomycota;c__Eurotiomycetes;o__Eurotiales;f__Trichocomaceae;g__Talaromyces;s__Talaromyces_flavus;t__nonpathogenic	k__Fungi;p__Ascomycota;c__Eurotiomycetes;o__Eurotiales;f__Aspergillaceae;g__Monascus(Fungi);s__Monascus(Fungi)_purpureus;t__nonpathogenic	k__Fungi;p__Chytridiomycota;c__Rhizophydiomycetes;o__Rhizophydiales;f__Angulomycetaceae;g__Angulomyces;s__Angulomyces_unclassified;t__nonpathogenic	k__Fungi;p__Ascomycota;c__Sordariomycetes;o__Diaporthales;f__Valsaceae;g__Phomopsis;s__Phomopsis_prunorum;t__nonpathogenic	k__Fungi;p__Mucoromycota;c__Endogonomycetes;o__Ruuales;f__unclassified;g__unclassified;s__unclassified_unclassified;t__nonpathogenic	k__Fungi;p__Basidiomycota;c__Agaricomycetes;o__Agaricales;f__Cortinariaceae;g__Cortinarius;s__Cortinarius_aurantiobasis;t__nonpathogenic	k__Fungi;p__Basidiomycota;c__Agaricomycetes;o__Agar29;f__unclassified;g__unclassified;s__unclassified_unclassified;t__nonpathogenic	k__Fungi;p__Mortierellomycota;c__Mortierellomycetes;o__Mortierellales;f__Mortierellaceae;g__Mortierella.s.str;s__Mortierella.s.str_gemmifera;t__nonpathogenic	k__Fungi;p__Basidiomycota;c__Agaricomycetes;o__Polyporales;f__Polyporaceae;g__Favolus;s__Favolus_grammocephalus;t__nonpathogenic	k__Fungi;p__Ascomycota;c__Taphrinomycetes;o__Taphrinales;f__Taphrinaceae;g__Taphrina;s__Taphrina_deformans;t__nonpathogenic	k__Fungi;p__Basidiomycota;c__Agaricomycetes;o__Agaricales;f__Cortinariaceae;g__Cortinarius;s__Cortinarius_dionysae;t__nonpathogenic	k__Fungi;p__Mucoromycota;c__Endogonomycetes;o__Densosporales;f__Densosporales_fam08;g__unclassified;s__unclassified_unclassified;t__nonpathogenic	k__Fungi;p__Ascomycota;c__Leotiomycetes;o__Helotiales;f__Hyaloscyphaceae;g__Hyaloscypha;s__Hyaloscypha_finlandica;t__nonpathogenic	k__Fungi;p__Ascomycota;c__Lecanoromycetes;o__Lecanorales;f__Tephromelataceae;g__Tephromela;s__Tephromela_grumosa;t__nonpathogenic	k__Fungi;p__Ascomycota;c__Sordariomycetes;o__Xylariales;f__Xylariaceae;g__Nemania;s__Nemania_primolutea;t__nonpathogenic	k__Fungi;p__Ascomycota;c__Sordariomycetes;o__Sordariales;f__Chaetomiaceae;g__Myceliophthora;s__Myceliophthora_verrucosa;t__nonpathogenic	k__Fungi;p__Rozellomycota;c__GS129;o__unclassified;f__unclassified;g__unclassified;s__unclassified_unclassified;t__nonpathogenic	k__Fungi;p__Ascomycota;c__Eurotiomycetes;o__Eurotiales;f__Trichocomaceae;g__Rasamsonia;s__Rasamsonia_emersonii;t__nonpathogenic	k__Fungi;p__Ascomycota;c__Sordariomycetes;o__Sordariales;f__Lasiosphaeriaceae;g__Lasiosphaeria;s__Lasiosphaeria_lanuginosa;t__nonpathogenic	k__Fungi;p__Ascomycota;c__Pezizomycetes;o__Pezizales;f__Morchellaceae;g__Morchella;s__Morchella_esculenta;t__nonpathogenic	k__Fungi;p__Ascomycota;c__Sordariomycetes;o__Xylariales;f__Hypoxylaceae;g__Hypoxylon;s__Hypoxylon_pulicicidum;t__nonpathogenic	k__Fungi;p__Ascomycota;c__Dothideomycetes;o__Dothideales;f__Cladosporiaceae;g__Cladosporium;s__Cladosporium_velox;t__nonpathogenic	k__Fungi;p__Ascomycota;c__Sordariomycetes;o__Xylariales;f__Hypoxylaceae;g__Annulohypoxylon;s__Annulohypoxylon_bovei;t__nonpathogenic	k__Fungi;p__Basidiomycota;c__Agaricomycetes;o__Polyporales;f__Polyporaceae;g__Perenniporia;s__Perenniporia_luteola;t__nonpathogenic	k__Fungi;p__Mucoromycota;c__Endogonomycetes;o__Hoforsales;f__Hoforsaceae;g__unclassified;s__unclassified_unclassified;t__nonpathogenic	k__Fungi;p__Ascomycota;c__Dothideomycetes;o__Pleosporales;f__Phaeosphaeriaceae;g__Juncaceicola;s__Juncaceicola_unclassified;t__nonpathogenic	k__Fungi;p__Ascomycota;c__Lecanoromycetes;o__Ostropales;f__Stictidaceae;g__Cryptodiscus;s__Cryptodiscus_unclassified;t__nonpathogenic	k__Fungi;p__Mucoromycota;c__Endogonomycetes;o__Densosporales;f__Densosporales_fam16;g__Densosporales_fam16_gen04;s__Densosporales_fam16_gen04_unclassified;t__nonpathogenic
k__Fungi;p__Ascomycota;c__Orbiliomycetes;o__Orbiliales;f__Orbiliaceae;g__Arthrobotrys;s__Arthrobotrys_thaumasia;t__nonpathogenic	k__Fungi;p__Basidiomycota;c__Agaricomycetes;o__Russulales;f__Russulaceae;g__Russula;s__Russula_integra;t__nonpathogenic	k__Fungi;p__Ascomycota;c__Sordariomycetes;o__Xylariales;f__Xylariales_fam_incertae_sedis;g__Fusidium;s__Fusidium_unclassified;t__nonpathogenic	k__Fungi;p__Ascomycota;c__Sordariomycetes;o__Pseudodactylariales;f__Pseudodactylariaceae;g__Pseudodactylaria;s__Pseudodactylaria_unclassified;t__nonpathogenic	k__Fungi;p__Basidiomycota;c__Agaricomycetes;o__Polyporales;f__Fomitopsidaceae;g__Fomitopsis;s__Fomitopsis_unclassified;t__nonpathogenic	k__Fungi;p__Basidiomycota;c__Agaricomycetes;o__Thelephorales;f__Thelephoraceae;g__unclassified;s__unclassified_unclassified;t__nonpathogenic	k__Fungi;p__Ascomycota;c__Dothideomycetes;o__Pleosporales;f__Libertasomycetaceae;g__unclassified;s__unclassified_unclassified;t__nonpathogenic	k__Fungi;p__Basidiomycota;c__Agaricomycetes;o__Geastrales;f__Sphaerobolaceae;g__Sphaerobolus;s__Sphaerobolus_stellatus;t__nonpathogenic	k__Fungi;p__Ascomycota;c__Leotiomycetes;o__Helotiales;f__Discinellaceae;g__Lemonniera;s__Lemonniera_unclassified;t__nonpathogenic	k__Fungi;p__Basidiomycota;c__Agaricomycetes;o__Agaricales;f__Agaricaceae;g__Leucocoprinus;s__Leucocoprinus_cretaceus;t__nonpathogenic	k__Fungi;p__Zoopagomycota;c__Zoopagomycetes;o__Zoopagales;f__Piptocephalidaceae;g__Piptocephalis;s__Piptocephalis_unclassified;t__nonpathogenic	k__Fungi;p__Ascomycota;c__Sordariomycetes;o__Atractosporales;f__Atractosporaceae;g__Atractospora;s__Atractospora_unclassified;t__nonpathogenic	k__Fungi;p__Ascomycota;c__Eurotiomycetes;o__Onygenales;f__Spiromastigaceae;g__unclassified;s__unclassified_unclassified;t__nonpathogenic	k__Fungi;p__Ascomycota;c__Lecanoromycetes;o__Peltigerales;f__Pannariaceae;g__Pectenia;s__Pectenia_atlantica;t__nonpathogenic	k__Fungi;p__Ascomycota;c__Sordariomycetes;o__Hypocreales;f__Nectriaceae;g__Calonectria;s__Calonectria_sulawesiensis;t__nonpathogenic	k__Fungi;p__Basidiomycota;c__Agaricomycetes;o__Agaricales;f__Inocybaceae;g__Inocybe;s__Inocybe_sylvicola;t__nonpathogenic	k__Fungi;p__Ascomycota;c__Sordariomycetes;o__Hypocreales;f__Nectriaceae;g__Fusarium;s__Fusarium_tucumaniae;t__nonpathogenic	k__Fungi;p__Ascomycota;c__Sordariomycetes;o__Hypocreales;f__Ophiocordycipitaceae;g__Ophiocordyceps;s__Ophiocordyceps_crinalis;t__nonpathogenic	k__Fungi;p__Ascomycota;c__Sordariomycetes;o__Hypocreales;f__Stachybotryaceae;g__Myrothecium;s__Myrothecium_unclassified;t__nonpathogenic	k__Fungi;p__Ascomycota;c__Lecanoromycetes;o__Lecanorales;f__Cladoniaceae;g__Cladia;s__Cladia_terebrata;t__nonpathogenic	k__Fungi;p__Mucoromycota;c__Endogonomycetes;o__Endogonales;f__Endogonales_fam05;g__Endogonales_fam05_gen03;s__Endogonales_fam05_gen03_unclassified;t__nonpathogenic	k__Fungi;p__Basidiomycota;c__Agaricomycetes;o__Boletales;f__Boletaceae;g__Leccinellum;s__Leccinellum_unclassified;t__nonpathogenic	k__Fungi;p__Ascomycota;c__Sordariomycetes;o__Xylariales;f__Diatrypaceae;g__Eutypella;s__Eutypella_unclassified;t__nonpathogenic	k__Fungi;p__Glomeromycota;c__Glomeromycetes;o__Glomerales;f__Glomeraceae;g__Septoglomus;s__Septoglomus_constrictum;t__nonpathogenic	k__Fungi;p__Ascomycota;c__Eurotiomycetes;o__Eurotiales;f__Aspergillaceae;g__Aspergillus;s__Aspergillus_quadricinctus;t__nonpathogenic	k__Fungi;p__Ascomycota;c__Lecanoromycetes;o__Lecanorales;f__Catillariaceae;g__Solenopsora;s__Solenopsora_candicans;t__nonpathogenic	k__Fungi;p__Basidiomycota;c__Agaricomycetes;o__Agaricales;f__Inocybaceae;g__Inocybe;s__Inocybe_rimosa;t__nonpathogenic	k__Fungi;p__Basidiomycota;c__Agaricomycetes;o__Agaricales;f__Hymenogastraceae;g__Gymnopilus;s__Gymnopilus_dilepis;t__nonpathogenic	k__Fungi;p__Ascomycota;c__Sordariomycetes;o__Xylariales;f__Hypoxylaceae;g__Hypoxylon;s__Hypoxylon_perforatum;t__nonpathogenic	k__Fungi;p__Basidiomycota;c__Agaricomycetes;o__Agaricales;f__Cortinariaceae;g__Cortinarius;s__Cortinarius_parkeri;t__nonpathogenic	k__Fungi;p__Ascomycota;c__Sordariomycetes;o__Hypocreales;f__Hypocreaceae;g__Trichoderma;s__Trichoderma_reesei;t__nonpathogenic	k__Fungi;p__Basidiomycota;c__Agaricomycetes;o__Agaricales;f__Agaricales_fam_incertae_sedis;g__unclassified;s__unclassified_unclassified;t__nonpathogenic	k__Fungi;p__Basidiomycota;c__Agaricomycetes;o__Agaricales;f__Cortinariaceae;g__Cortinarius;s__Cortinarius_rigens;t__nonpathogenic	k__Fungi;p__Basidiomycota;c__Agaricomycetes;o__Boletales;f__Diplocystidiaceae;g__Astraeus(Fungi);s__Astraeus(Fungi)_morganii;t__nonpathogenic	k__Fungi;p__Ascomycota;c__Sordariomycetes;o__Hypocreales;f__Cordycipitaceae;g__Beauveria;s__Beauveria_unclassified;t__nonpathogenic	k__Fungi;p__Ascomycota;c__Eurotiomycetes;o__Chaetothyriales;f__Herpotrichiellaceae;g__Capronia;s__Capronia_unclassified;t__nonpathogenic	k__Fungi;p__Basidiomycota;c__Agaricomycetes;o__Agaricales;f__Agaricales_fam_incertae_sedis;g__Rhizocybe;s__Rhizocybe_vermicularis;t__nonpathogenic	k__Fungi;p__Glomeromycota;c__Glomeromycetes;o__Gigasporales;f__Dentiscutataceae;g__Fuscutata;s__Fuscutata_heterogama;t__nonpathogenic	k__Fungi;p__Ascomycota;c__Eurotiomycetes;o__Eurotiales;f__Aspergillaceae;g__Penicillium;s__Penicillium_soppii;t__nonpathogenic	k__Fungi;p__Basidiomycota;c__Peribolosporomycetes;o__Peribolosporales;f__unclassified;g__unclassified;s__unclassified_unclassified;t__nonpathogenic	k__Fungi;p__Ascomycota;c__Eurotiomycetes;o__Chaetothyriales;f__Herpotrichiellaceae;g__Cladophialophora;s__Cladophialophora_unclassified;t__nonpathogenic	k__Fungi;p__Glomeromycota;c__Paraglomeromycetes;o__Paraglomerales;f__Paraglomeraceae;g__Paraglomeraceae_gen01;s__Paraglomeraceae_gen01_unclassified;t__nonpathogenic	k__Fungi;p__Basidiomycota;c__Agaricomycetes;o__Polyporales;f__Polyporaceae;g__Ganoderma;s__Ganoderma_wiiroense;t__nonpathogenic	k__Fungi;p__Ascomycota;c__Leotiomycetes;o__Thelebolales;f__Pseudeurotiaceae;g__Geomyces;s__Geomyces_pannorum;t__nonpathogenic	k__Fungi;p__Ascomycota;c__Leotiomycetes;o__Helotiales;f__Hyaloscyphaceae;g__Glutinomyces;s__Glutinomyces_unclassified;t__nonpathogenic	k__Fungi;p__Ascomycota;c__Sordariomycetes;o__Amphisphaeriales;f__Apiosporaceae;g__Nigrospora;s__Nigrospora_unclassified;t__nonpathogenic	k__Fungi;p__Ascomycota;c__Sordariomycetes;o__Xylariales;f__Xylariaceae;g__Guayaquilia;s__Guayaquilia_unclassified;t__nonpathogenic	k__Fungi;p__Basidiomycota;c__Tremellomycetes;o__Filobasidiales;f__Filobasidiaceae;g__Naganishia;s__Naganishia_vaughanmartiniae;t__nonpathogenic	k__Fungi;p__Basidiomycota;c__Agaricomycetes;o__Polyporales;f__Fomitopsidaceae;g__Antrodia;s__Antrodia_sitchensis;t__nonpathogenic	k__Fungi;p__Basidiomycota;c__Agaricomycetes;o__Auriculariales;f__Hyaloriaceae;g__Protomerulius;s__Protomerulius_unclassified;t__nonpathogenic
k__Fungi;p__Basidiomycota;c__Agaricomycetes;o__Agaricales;f__Strophariaceae;g__Kuehneromyces;s__Kuehneromyces_mutabilis;t__nonpathogenic	k__Fungi;p__Ascomycota;c__Sordariomycetes;o__Chaetosphaeriales;f__Chaetosphaeriaceae;g__unclassified;s__unclassified_unclassified;t__nonpathogenic	k__Fungi;p__Rozellomycota;c__GS118;o__unclassified;f__unclassified;g__unclassified;s__unclassified_unclassified;t__nonpathogenic	k__Fungi;p__Basidiomycota;c__Exobasidiomycetes;o__Microstromatales;f__Quambalariaceae;g__Quambalaria;s__Quambalaria_simpsonii;t__nonpathogenic	k__Fungi;p__Ascomycota;c__Eurotiomycetes;o__Eurotiales;f__Aspergillaceae;g__Aspergillus;s__Aspergillus_asperescens;t__nonpathogenic	k__Fungi;p__Basidiomycota;c__Agaricomycetes;o__Polyporales;f__Polyporaceae;g__Coriolopsis;s__Coriolopsis_unclassified;t__nonpathogenic	k__Fungi;p__Ascomycota;c__Sordariomycetes;o__Xylariales;f__Hypoxylaceae;g__Annulohypoxylon;s__Annulohypoxylon_moriforme;t__nonpathogenic	k__Fungi;p__Basidiomycota;c__Agaricomycetes;o__Russulales;f__Russulaceae;g__Russula;s__Russula_fragilis;t__nonpathogenic	k__Fungi;p__Basidiomycota;c__Agaricomycetes;o__Polyporales;f__Incrustoporiaceae;g__Skeletocutis;s__Skeletocutis_odora;t__nonpathogenic	k__Fungi;p__Glomeromycota;c__Glomeromycetes;o__Entrophosporales;f__Pseudoentrophosporaceae;g__Pseudoentrophospora;s__Pseudoentrophospora_unclassified;t__nonpathogenic	k__Fungi;p__Rozellomycota;c__GS10;o__unclassified;f__unclassified;g__unclassified;s__unclassified_unclassified;t__nonpathogenic	k__Fungi;p__Basidiomycota;c__Agaricomycetes;o__Boletales;f__Paxillaceae;g__Paxillus;s__Paxillus_unclassified;t__nonpathogenic	k__Fungi;p__Ascomycota;c__Dothideomycetes;o__Pleosporales;f__Phaeosphaeriaceae;g__Didymocyrtis(Fungi);s__Didymocyrtis(Fungi)_foliaceiphila;t__nonpathogenic	k__Fungi;p__Ascomycota;c__Lecanoromycetes;o__Lecanorales;f__Lecanoraceae;g__Rhizoplaca;s__Rhizoplaca_shushanii;t__nonpathogenic	k__Fungi;p__Ascomycota;c__Dothideomycetes;o__Pleosporales;f__Pleosporaceae;g__Pleospora;s__Pleospora_bjoerlingii;t__nonpathogenic	k__Fungi;p__Ascomycota;c__Leotiomycetes;o__Helotiales;f__Helotiales_fam_incertae_sedis;g__Leohumicola;s__Leohumicola_incrustata;t__nonpathogenic	k__Fungi;p__Glomeromycota;c__Glomeromycetes;o__Glomerales;f__Glomeraceae;g__Sclerocarpum;s__Sclerocarpum_unclassified;t__nonpathogenic	k__Fungi;p__Basidiomycota;c__Agaricomycetes;o__Agar01;f__unclassified;g__unclassified;s__unclassified_unclassified;t__nonpathogenic	k__Fungi;p__Basidiomycota;c__Agaricomycetes;o__Agaricales;f__Agaricales_fam_incertae_sedis;g__Infundibulicybe;s__Infundibulicybe_unclassified;t__nonpathogenic	k__Fungi;p__Basidiomycota;c__Agaricomycetes;o__Russulales;f__Bondarzewiaceae;g__Heterobasidion;s__Heterobasidion_orientale;t__nonpathogenic	k__Fungi;p__Basidiomycota;c__Agaricomycetes;o__Boletales;f__Diplocystidiaceae;g__Astraeus(Fungi);s__Astraeus(Fungi)_hygrometricus;t__nonpathogenic	k__Fungi;p__Ascomycota;c__Leotiomycetes;o__Thelebolales;f__Pseudeurotiaceae;g__unclassified;s__unclassified_unclassified;t__nonpathogenic	k__Fungi;p__Basidiomycota;c__Agaricomycetes;o__Auriculariales;f__Auriculariaceae;g__Auricularia;s__Auricularia_fuscosuccinea;t__nonpathogenic	k__Fungi;p__Ascomycota;c__Eurotiomycetes;o__Eurotiales;f__Aspergillaceae;g__Phialomyces;s__Phialomyces_unclassified;t__nonpathogenic	k__Fungi;p__Ascomycota;c__Sordariomycetes;o__Hypocreales;f__Nectriaceae;g__Fusarium;s__Fusarium_pernambucanum;t__nonpathogenic	k__Fungi;p__Ascomycota;c__Pezizomycetes;o__Pezizales;f__Pezizaceae;g__Hydnobolites;s__Hydnobolites_unclassified;t__nonpathogenic	k__Fungi;p__Ascomycota;c__Pezizomycetes;o__Pezizales;f__Morchellaceae;g__Morchella;s__Morchella_diminutiva;t__nonpathogenic	k__Fungi;p__Ascomycota;c__Leotiomycetes;o__Helotiales;f__Helotiaceae;g__Dicephalospora;s__Dicephalospora_rufocornea;t__nonpathogenic	k__Fungi;p__Ascomycota;c__Pichiomycetes;o__Serinales;f__Metschnikowiaceae;g__Clavispora;s__Clavispora_auris;t__nonpathogenic	k__Fungi;p__Basidiomycota;c__Agaricomycetes;o__Hymenochaetales;f__Schizoporaceae;g__Xylodon;s__Xylodon_nespori;t__nonpathogenic	k__Fungi;p__Ascomycota;c__Sordariomycetes;o__Glomerellales;f__Plectosphaerellaceae;g__Furcasterigmium;s__Furcasterigmium_furcatum;t__nonpathogenic	k__Fungi;p__Ascomycota;c__Lecanoromycetes;o__Lecanorales;f__Pilocarpaceae;g__Biatora;s__Biatora_carneoalbida;t__nonpathogenic	k__Fungi;p__Basidiomycota;c__Agaricomycetes;o__Agaricales;f__Bolbitiaceae;g__Conocybe;s__Conocybe_semiglobata;t__nonpathogenic	k__Fungi;p__Basidiomycota;c__Agaricomycetes;o__Agaricales;f__Cortinariaceae;g__Cortinarius;s__Cortinarius_cupreonatus;t__nonpathogenic	k__Fungi;p__Mucoromycota;c__Endogonomycetes;o__Densosporales;f__Densosporales_fam16;g__Densosporales_fam16_gen04;s__Densosporales_fam16_gen04_unclassified;t__nonpathogenic	k__Fungi;p__Basidiomycota;c__Agaricomycetes;o__Thelephorales;f__Bankeraceae;g__Boletopsis;s__Boletopsis_leucomelaena;t__nonpathogenic	k__Fungi;p__Basidiomycota;c__Agaricomycetes;o__Polyporales;f__Polyporaceae;g__Microporus(Fungi);s__Microporus(Fungi)_xanthopus;t__nonpathogenic	k__Fungi;p__Ascomycota;c__Dothideomycetes;o__Oncopodiellales;f__Oncopodiellaceae;g__unclassified;s__unclassified_unclassified;t__nonpathogenic	k__Fungi;p__Ascomycota;c__Dothideomycetes;o__Pleosporales;f__Latoruaceae;g__unclassified;s__unclassified_unclassified;t__nonpathogenic	k__Fungi;p__Ascomycota;c__Sordariomycetes;o__Microascales;f__Microascaceae;g__Lophotrichus;s__Lophotrichus_unclassified;t__nonpathogenic	k__Fungi;p__Ascomycota;c__GS168;o__unclassified;f__unclassified;g__unclassified;s__unclassified_unclassified;t__nonpathogenic	k__Fungi;p__Ascomycota;c__Sordariomycetes;o__Hypocreales;f__Hypocreaceae;g__Escovopsioides;s__Escovopsioides_nivea;t__nonpathogenic	k__Fungi;p__Ascomycota;c__Dothideomycetes;o__Botryosphaeriales;f__Botryosphaeriaceae;g__Lasiodiplodia;s__Lasiodiplodia_hormozganensis;t__nonpathogenic	k__Fungi;p__Ascomycota;c__Pichiomycetes;o__Serinales;f__Debaryomycetaceae;g__Yamadazyma;s__Yamadazyma_tumulicola;t__nonpathogenic	k__Fungi;p__Ascomycota;c__Dothideomycetes;o__Dothideales;f__Dothideales_fam_incertae_sedis;g__Rhizosphaera(Fungi);s__Rhizosphaera(Fungi)_macrospora;t__nonpathogenic	k__Fungi;p__Ascomycota;c__Sordariomycetes;o__Hypocreales;f__Stachybotryaceae;g__unclassified;s__unclassified_unclassified;t__nonpathogenic	k__Fungi;p__Ascomycota;c__Dothideomycetes;o__Mycosphaerellales;f__Teratosphaeriaceae;g__Devriesia;s__Devriesia_unclassified;t__nonpathogenic	k__Fungi;p__Ascomycota;c__Leotiomycetes;o__Helotiales;f__Sclerotiniaceae;g__Stromatinia;s__Stromatinia_narcissi;t__nonpathogenic	k__Fungi;p__Basidiomycota;c__Pucciniomycetes;o__Pucciniales;f__Gymnosporangiaceae;g__Gymnosporangium;s__Gymnosporangium_unclassified;t__nonpathogenic	k__Fungi;p__Ascomycota;c__Sordariomycetes;o__Sordariales;f__Chaetomiaceae;g__Chaetomium;s__Chaetomium_iranianum;t__nonpathogenic
k__Fungi;p__Ascomycota;c__Leotiomycetes;o__Helotiales;f__Hydrocinaceae;g__unclassified;s__unclassified_unclassified;t__nonpathogenic	k__Fungi;p__Basidiomycota;c__Agaricomycetes;o__Polyporales;f__Polyporaceae;g__Amauroderma;s__Amauroderma_rugosum;t__nonpathogenic	k__Fungi;p__Ascomycota;c__Sordariomycetes;o__Barbatosphaeriales;f__unclassified;g__unclassified;s__unclassified_unclassified;t__nonpathogenic	k__Fungi;p__Ascomycota;c__Lecanoromycetes;o__Gyalectales;f__Phlyctidaceae;g__Phlyctis;s__Phlyctis_petraea;t__nonpathogenic	k__Fungi;p__Basidiomycota;c__Agaricomycetes;o__Russulales;f__Russulaceae;g__Russula;s__Russula_griseascens;t__nonpathogenic	k__Fungi;p__Ascomycota;c__Eurotiomycetes;o__Eurotiales;f__Aspergillaceae;g__Aspergillus;s__Aspergillus_amoenus;t__nonpathogenic	k__Fungi;p__Chytridiomycota;c__Spizellomycetes;o__Spizellomycetales;f__Spizellomycetaceae;g__Kochiomyces;s__Kochiomyces_unclassified;t__nonpathogenic	k__Fungi;p__Basidiomycota;c__Agaricomycetes;o__Polyporales;f__Polyporales_fam_incertae_sedis;g__Amyloporia;s__Amyloporia_sinuosa;t__nonpathogenic	k__Fungi;p__Basidiomycota;c__Agaricomycetes;o__Agaricales;f__Pleurotaceae;g__Pleurotus;s__Pleurotus_nebrodensis;t__nonpathogenic	k__Fungi;p__Basidiomycota;c__Agaricomycetes;o__Agaricales;f__Strophariaceae;g__Pholiota;s__Pholiota_microspora;t__nonpathogenic	k__Fungi;p__Basidiomycota;c__Agaricomycetes;o__Russulales;f__Russulaceae;g__Lactarius(Fungi);s__Lactarius(Fungi)_tabidus;t__nonpathogenic	k__Fungi;p__Ascomycota;c__Dothideomycetes;o__Mycosphaerellales;f__Teratosphaeriaceae;g__Incertomyces;s__Incertomyces_unclassified;t__nonpathogenic	k__Fungi;p__Basidiomycota;c__Agaricomycetes;o__Polyporales;f__Phanerochaetaceae;g__Hapalopilus;s__Hapalopilus_rutilans;t__nonpathogenic	k__Fungi;p__Basidiomycota;c__Agaricomycetes;o__Agaricales;f__Agaricaceae;g__Tulostoma;s__Tulostoma_brumale;t__nonpathogenic	k__Fungi;p__Neocallimastigomycota;c__Neocallimastigomycetes;o__Neocallimastigales;f__Neocallimastigaceae;g__Neocallimastix;s__Neocallimastix_unclassified;t__nonpathogenic	k__Fungi;p__Ascomycota;c__Lecanoromycetes;o__Peltigerales;f__Peltigeraceae;g__Sticta;s__Sticta_weigelii;t__nonpathogenic	k__Fungi;p__Basidiomycota;c__Agaricomycetes;o__Agaricales;f__Crepidotaceae;g__unclassified;s__unclassified_unclassified;t__nonpathogenic	k__Fungi;p__Ascomycota;c__Sordariomycetes;o__Hypocreales;f__Cordycipitaceae;g__Akanthomyces;s__Akanthomyces_muscarius;t__nonpathogenic	k__Fungi;p__Basidiomycota;c__Agaricomycetes;o__Agaricales;f__Lyophyllaceae;g__Ossicaulis;s__Ossicaulis_lignatilis;t__nonpathogenic	k__Fungi;p__Ascomycota;c__Sordariomycetes;o__Glomerellales;f__Plectosphaerellaceae;g__Plectosphaerella;s__Plectosphaerella_ramiseptata;t__nonpathogenic	k__Fungi;p__Basidiomycota;c__Agaricomycetes;o__Lepidostromatales;f__Lepidostromataceae;g__Sulzbacheromyces;s__Sulzbacheromyces_caatingae;t__nonpathogenic	k__Fungi;p__Ascomycota;c__Pezizomycetes;o__Pezizales;f__Pezizaceae;g__Oedocephalum;s__Oedocephalum_unclassified;t__nonpathogenic	k__Fungi;p__Glomeromycota;c__Glomeromycetes;o__Entrophosporales;f__Entrophosporaceae;g__Entrophospora;s__Entrophospora_infrequens;t__nonpathogenic	k__Fungi;p__Ascomycota;c__Sordariomycetes;o__Microascales;f__Ceratocystidaceae;g__Ceratocystis;s__Ceratocystis_variospora;t__nonpathogenic	k__Fungi;p__Basidiomycota;c__Tremellomycetes;o__Tremellales;f__Cuniculitremaceae;g__Kockovaella;s__Kockovaella_unclassified;t__nonpathogenic	k__Fungi;p__Basidiomycota;c__Agaricomycetes;o__Russulales;f__Russulaceae;g__Russula;s__Russula_globispora;t__nonpathogenic	k__Fungi;p__Ascomycota;c__Lecanoromycetes;o__Peltigerales;f__Peltigeraceae;g__Sticta;s__Sticta_filix;t__nonpathogenic	k__Fungi;p__Ascomycota;c__Dothideomycetes;o__Pleosporales;f__Pleosporaceae;g__Pyrenophora;s__Pyrenophora_nobleae;t__nonpathogenic	k__Fungi;p__Monoblepharomycota;c__Monoblepharidomycetes;o__Monoblepharidales;f__unclassified;g__unclassified;s__unclassified_unclassified;t__nonpathogenic	k__Fungi;p__Basidiomycota;c__Agaricomycetes;o__Agaricales;f__Porotheleaceae;g__Megacollybia;s__Megacollybia_clitocyboidea;t__nonpathogenic	k__Fungi;p__Ascomycota;c__Sordariomycetes;o__Hypocreales;f__Hypocreaceae;g__Cladobotryum;s__Cladobotryum_unclassified;t__nonpathogenic	k__Fungi;p__Basidiomycota;c__Agaricomycetes;o__Auriculariales;f__Hyaloriaceae;g__Stypella;s__Stypella_unclassified;t__nonpathogenic	k__Fungi;p__Ascomycota;c__Sordariomycetes;o__Hypocreales;f__Bionectriaceae;g__Hydropisphaera;s__Hydropisphaera_unclassified;t__nonpathogenic	k__Fungi;p__Ascomycota;c__Sordariomycetes;o__Hypocreales;f__Ophiocordycipitaceae;g__Purpureocillium;s__Purpureocillium_lavendulum;t__nonpathogenic	k__Fungi;p__Ascomycota;c__Dothideomycetes;o__Venturiales;f__Cylindrosympodiaceae;g__Cylindrosympodium;s__Cylindrosympodium_unclassified;t__nonpathogenic	k__Fungi;p__Ascomycota;c__Sordariomycetes;o__Sordariales;f__Chaetomiaceae;g__Thielavia;s__Thielavia_unclassified;t__nonpathogenic	k__Fungi;p__Basidiomycota;c__Agaricomycetes;o__Agaricales;f__Entolomataceae;g__Entoloma;s__Entoloma_malenconii;t__nonpathogenic	k__Fungi;p__Ascomycota;c__Lecanoromycetes;o__Lecanorales;f__Parmeliaceae;g__Dolichousnea;s__Dolichousnea_longissima;t__nonpathogenic	k__Fungi;p__Ascomycota;c__Sordariomycetes;o__Glomerellales;f__Plectosphaerellaceae;g__Plectosphaerella;s__Plectosphaerella_alismatis;t__nonpathogenic	k__Fungi;p__Ascomycota;c__Lecanoromycetes;o__Peltigerales;f__Massalongiaceae;g__Massalongia;s__Massalongia_carnosa;t__nonpathogenic	k__Fungi;p__Rozellomycota;c__GS143;o__unclassified;f__unclassified;g__unclassified;s__unclassified_unclassified;t__nonpathogenic	k__Fungi;p__Ascomycota;c__Leotiomycetes;o__Rhytismatales;f__Rhytismatales_fam_incertae_sedis;g__unclassified;s__unclassified_unclassified;t__nonpathogenic	k__Fungi;p__Basidiomycota;c__Agaricomycetes;o__Agaricales;f__Agaricaceae;g__Agaricus;s__Agaricus_comtulus;t__nonpathogenic	k__Fungi;p__Ascomycota;c__Lecanoromycetes;o__Baeomycetales;f__Trapeliaceae;g__Trapelia;s__Trapelia_glebulosa;t__nonpathogenic	k__Fungi;p__Ascomycota;c__Sordariomycetes;o__Hypocreales;f__Hypocreaceae;g__Trichoderma;s__Trichoderma_sulphureum;t__nonpathogenic	k__Fungi;p__Basidiomycota;c__Tremellomycetes;o__Filobasidiales;f__Filobasidiaceae;g__Naganishia;s__Naganishia_albidosimilis;t__nonpathogenic	k__Fungi;p__Basidiomycota;c__Agaricomycetes;o__Agaricales;f__Entolomataceae;g__Entocybe;s__Entocybe_nitida;t__nonpathogenic	k__Fungi;p__Ascomycota;c__Lecanoromycetes;o__Lecanorales;f__Parmeliaceae;g__Canoparmelia;s__Canoparmelia_caroliniana;t__nonpathogenic	k__Fungi;p__Basidiomycota;c__Pucciniomycetes;o__Pucciniales;f__Pucciniastraceae;g__Pucciniastrum;s__Pucciniastrum_unclassified;t__nonpathogenic	k__Fungi;p__Ascomycota;c__Pezizomycetes;o__Pezizales;f__Pyronemataceae;g__Anthracobia;s__Anthracobia_unclassified;t__nonpathogenic
k__Fungi;p__Basidiomycota;c__Agaricomycetes;o__Boletales;f__Paxillaceae;g__Paxillus;s__Paxillus_adelphus;t__nonpathogenic	k__Fungi;p__Basidiomycota;c__Agaricomycetes;o__Agaricales;f__Entolomataceae;g__Entoloma;s__Entoloma_undatum;t__nonpathogenic	k__Fungi;p__Ascomycota;c__Eurotiomycetes;o__Verrucariales;f__Verrucariaceae;g__Placidium;s__Placidium_unclassified;t__nonpathogenic	k__Fungi;p__Ascomycota;c__Dothideomycetes;o__Pleosporales;f__Pleosporaceae;g__Alternaria;s__Alternaria_angustiovoidea;t__nonpathogenic	k__Fungi;p__Basidiomycota;c__Agaricomycetes;o__Russulales;f__Russulaceae;g__Russula;s__Russula_praetervisa;t__nonpathogenic	k__Fungi;p__Ascomycota;c__Sordariomycetes;o__Amphisphaeriales;f__Apiosporaceae;g__Arthrinium;s__Arthrinium_malaysianum;t__nonpathogenic	k__Fungi;p__Basidiomycota;c__Pucciniomycetes;o__Pucciniales;f__Melampsoraceae;g__Melampsora;s__Melampsora_abietis.canadensis;t__nonpathogenic	k__Fungi;p__Ascomycota;c__Pezizomycetes;o__Pezizales;f__Pezizaceae;g__Chromelosporium;s__Chromelosporium_ostracodermum;t__nonpathogenic	k__Fungi;p__Basidiomycota;c__Pucciniomycetes;o__Helicobasidiales;f__Helicobasidiaceae;g__Tuberculina;s__Tuberculina_maxima;t__nonpathogenic	k__Fungi;p__Basidiomycota;c__Agaricomycetes;o__Agaricales;f__Agaricaceae;g__Melanophyllum;s__Melanophyllum_haematospermum;t__nonpathogenic	k__Fungi;p__Ascomycota;c__Pichiomycetes;o__Serinales;f__Metschnikowiaceae;g__Metschnikowia;s__Metschnikowia_viticola;t__nonpathogenic	k__Fungi;p__Ascomycota;c__Leotiomycetes;o__Helotiales;f__Helotiaceae;g__Helicodendron;s__Helicodendron_unclassified;t__nonpathogenic	k__Fungi;p__Basidiomycota;c__Agaricomycetes;o__Auriculariales;f__Auriculariaceae;g__Auricularia;s__Auricularia_delicata;t__nonpathogenic	k__Fungi;p__Ascomycota;c__Eurotiomycetes;o__Chaetothyriales;f__Trichomeriaceae;g__Knufia;s__Knufia_marmoricola;t__nonpathogenic	k__Fungi;p__Basidiomycota;c__Tremellomycetes;o__Filobasidiales;f__Piskurozymaceae;g__Piskurozyma;s__Piskurozyma_unclassified;t__nonpathogenic	k__Fungi;p__Ascomycota;c__Eurotiomycetes;o__Verrucariales;f__Verrucariaceae;g__Sporodictyon;s__Sporodictyon_terrestre;t__nonpathogenic	k__Fungi;p__Ascomycota;c__Sordariomycetes;o__Microascales;f__Microascaceae;g__Petriella;s__Petriella_unclassified;t__nonpathogenic	k__Fungi;p__Ascomycota;c__Sordariomycetes;o__Hypocreales;f__Hypocreaceae;g__Hypomyces;s__Hypomyces_samuelsii;t__nonpathogenic	k__Fungi;p__Basidiomycota;c__Pucciniomycetes;o__Pucciniales;f__Gymnosporangiaceae;g__Gymnosporangium;s__Gymnosporangium_juniperi.virginianae;t__nonpathogenic	k__Fungi;p__Ascomycota;c__Sordariomycetes;o__Savoryellales;f__Junewangiaceae;g__Sporidesmiella;s__Sporidesmiella_unclassified;t__nonpathogenic	k__Fungi;p__Ascomycota;c__Dothideomycetes;o__Pleosporales;f__Pleosporaceae;g__Alternaria;s__Alternaria_unclassified;t__nonpathogenic	k__Fungi;p__Ascomycota;c__Sordariomycetes;o__Coniochaetales;f__Coniochaetaceae;g__Lecythophora;s__Lecythophora_unclassified;t__nonpathogenic	k__Fungi;p__Basidiomycota;c__Agaricomycetes;o__Polyporales;f__Irpicaceae;g__Byssomerulius;s__Byssomerulius_corium;t__nonpathogenic	k__Fungi;p__Basidiomycota;c__Agaricomycetes;o__Boletales;f__Suillaceae;g__Suillus;s__Suillus_punctipes;t__nonpathogenic	k__Fungi;p__Mucoromycota;c__Endogonomycetes;o__unclassified;f__unclassified;g__unclassified;s__unclassified_unclassified;t__nonpathogenic	k__Fungi;p__Ascomycota;c__Leotiomycetes;o__Helotiales;f__Calloriaceae;g__Tricellula;s__Tricellula_unclassified;t__nonpathogenic	k__Fungi;p__Neocallimastigomycota;c__Neocallimastigomycetes;o__Neocallimastigales;f__Neocallimastigaceae;g__Feramyces;s__Feramyces_unclassified;t__nonpathogenic	k__Fungi;p__Ascomycota;c__Sordariomycetes;o__Sordariales;f__Naviculisporaceae;g__Pseudorhypophila;s__Pseudorhypophila_unclassified;t__nonpathogenic	k__Fungi;p__Basidiomycota;c__Agaricomycetes;o__Cantharellales;f__Tulasnellaceae;g__Tulasnella;s__Tulasnella_unclassified;t__nonpathogenic	k__Fungi;p__Ascomycota;c__Pezizomycetes;o__Pezizales;f__Sarcosomataceae;g__Galiella;s__Galiella_rufa;t__nonpathogenic	k__Fungi;p__Basidiomycota;c__Agaricomycetes;o__Sistotremastrales;f__Sistotremastraceae;g__Sistotremastrum;s__Sistotremastrum_unclassified;t__nonpathogenic	k__Fungi;p__Basidiomycota;c__Agaricomycetes;o__Agaricales;f__Cortinariaceae;g__Cortinarius;s__Cortinarius_dionysae;t__nonpathogenic	k__Fungi;p__Ascomycota;c__Lecanoromycetes;o__Lecanorales;f__Parmeliaceae;g__Melanelixia;s__Melanelixia_californica;t__nonpathogenic	k__Fungi;p__Ascomycota;c__Leotiomycetes;o__Leotiales;f__Mniaeciaceae;g__unclassified;s__unclassified_unclassified;t__nonpathogenic	k__Fungi;p__Ascomycota;c__Lecanoromycetes;o__Lecanorales;f__Parmeliaceae;g__Bryoria;s__Bryoria_furcellata;t__nonpathogenic	k__Fungi;p__Ascomycota;c__Pezizomycetes;o__Pezizales;f__Tarzettaceae;g__Tarzetta;s__Tarzetta_unclassified;t__nonpathogenic	k__Fungi;p__Blastocladiomycota;c__Physodermatomycetes;o__Physodermatales;f__Physodermataceae;g__unclassified;s__unclassified_unclassified;t__nonpathogenic	k__Fungi;p__Ascomycota;c__Dothideomycetes;o__Pseudorobillardales;f__Pseudorobillardaceae;g__Pseudorobillarda;s__Pseudorobillarda_unclassified;t__nonpathogenic	k__Fungi;p__Chytridiomycota;c__Rhizophydiomycetes;o__Zygophlyctidales;f__Zygophlyctidaceae;g__unclassified;s__unclassified_unclassified;t__nonpathogenic	k__Fungi;p__Ascomycota;c__Sordariomycetes;o__Xylariales;f__Nothodactylariaceae;g__Nothodactylaria;s__Nothodactylaria_unclassified;t__nonpathogenic	k__Fungi;p__Ascomycota;c__Pezizomycetes;o__Pezizales;f__Pezizaceae;g__Delastria;s__Delastria_unclassified;t__nonpathogenic	k__Fungi;p__Basidiomycota;c__Agaricomycetes;o__Agaricales;f__Hygrophoraceae;g__Dictyonema;s__Dictyonema_giganteum;t__nonpathogenic	k__Fungi;p__Ascomycota;c__Dothideomycetes;o__Dothideales;f__Cladosporiaceae;g__Cladosporium;s__Cladosporium_rectoides;t__nonpathogenic	k__Fungi;p__Basidiomycota;c__Agaricomycetes;o__Agaricales;f__Marasmiaceae;g__Marasmius;s__Marasmius_rotula;t__nonpathogenic	k__Fungi;p__Ascomycota;c__Laboulbeniomycetes;o__Laboulbeniales;f__Laboulbeniaceae;g__Coreomyces;s__Coreomyces_unclassified;t__nonpathogenic	k__Fungi;p__Ascomycota;c__Lecanoromycetes;o__Lecanoromycetes_ord_incertae_sedis;f__Micropeltidaceae;g__unclassified;s__unclassified_unclassified;t__nonpathogenic	k__Fungi;p__Ascomycota;c__Leotiomycetes;o__Helotiales;f__Rutstroemiaceae;g__Rutstroemia;s__Rutstroemia_unclassified;t__nonpathogenic	k__Fungi;p__Basidiomycota;c__Agaricomycetes;o__Agaricales;f__Amanitaceae;g__Amanita;s__Amanita_friabilis;t__nonpathogenic	k__Fungi;p__Basidiomycota;c__Cystobasidiomycetes;o__Naohideales;f__unclassified;g__unclassified;s__unclassified_unclassified;t__nonpathogenic	k__Fungi;p__Basidiomycota;c__Agaricomycetes;o__Agaricales;f__Entolomataceae;g__Entoloma;s__Entoloma_clandestinum;t__nonpathogenic
k__Fungi;p__Basidiomycota;c__Agaricomycetes;o__Agaricales;f__Agaricales_fam_incertae_sedis;g__Melanoleuca;s__Melanoleuca_leucopoda;t__nonpathogenic	k__Fungi;p__Ascomycota;c__Pezizomycetes;o__Pezizales;f__Chorioactidaceae;g__Trichaleurina;s__Trichaleurina_javanica;t__nonpathogenic	k__Fungi;p__Ascomycota;c__Sordariomycetes;o__Hypocreales;f__Nectriaceae;g__Ilyonectria;s__Ilyonectria_mors.panacis;t__nonpathogenic	k__Fungi;p__Ascomycota;c__Sordariomycetes;o__Sordariales;f__Podosporaceae;g__Cladorrhinum;s__Cladorrhinum_bulbillosum;t__nonpathogenic	k__Fungi;p__Basidiomycota;c__Agaricomycetes;o__Agaricales;f__Psathyrellaceae;g__Psathyrella;s__Psathyrella_maculata;t__nonpathogenic	k__Fungi;p__Basidiomycota;c__Agaricomycetes;o__Agaricales;f__Agaricales_fam_incertae_sedis;g__Clitocybe;s__Clitocybe_phaeophthalma;t__nonpathogenic	k__Fungi;p__Chytridiomycota;c__Mesochytriomycetes;o__Mesochytriales;f__unclassified;g__unclassified;s__unclassified_unclassified;t__nonpathogenic	k__Fungi;p__Basidiomycota;c__Agaricomycetes;o__Russulales;f__Stereaceae;g__Stereum;s__Stereum_subtomentosum;t__nonpathogenic	k__Fungi;p__Ascomycota;c__Lecanoromycetes;o__Acarosporales;f__Acarosporaceae;g__Acarospora;s__Acarospora_schleicheri;t__nonpathogenic	k__Fungi;p__Basidiomycota;c__Agaricomycetes;o__Agaricales;f__Amanitaceae;g__Amanita;s__Amanita_franchetii;t__nonpathogenic	k__Fungi;p__Ascomycota;c__Sordariomycetes;o__Diaporthales;f__Pseudoplagiostomataceae;g__unclassified;s__unclassified_unclassified;t__nonpathogenic	k__Fungi;p__Ascomycota;c__Dothideomycetes;o__Pleosporales;f__Didymellaceae;g__Allophoma;s__Allophoma_unclassified;t__nonpathogenic	k__Fungi;p__Ascomycota;c__Leotiomycetes;o__Helotiales;f__Helotiaceae;g__Hymenoscyphus;s__Hymenoscyphus_scutula;t__nonpathogenic	k__Fungi;p__Ascomycota;c__Dothideomycetes;o__Pleosporales;f__Massarinaceae;g__Helminthosporium;s__Helminthosporium_velutinum;t__nonpathogenic	k__Fungi;p__Basidiomycota;c__Agaricomycetes;o__Russulales;f__Russulaceae;g__Russula;s__Russula_decolorans;t__nonpathogenic	k__Fungi;p__Basidiomycota;c__Agaricomycetes;o__Agaricales;f__Marasmiaceae;g__Marasmius;s__Marasmius_crinis.equi;t__nonpathogenic	k__Fungi;p__Ascomycota;c__Sordariomycetes;o__Hypocreales;f__Clavicipitaceae;g__Collarina;s__Collarina_unclassified;t__nonpathogenic	k__Fungi;p__Ascomycota;c__Sordariomycetes;o__Microascales;f__Graphiaceae;g__Graphium;s__Graphium_euwallaceae;t__nonpathogenic	k__Fungi;p__Ascomycota;c__Sordariomycetes;o__Hypocreales;f__Nectriaceae;g__Fusarium;s__Fusarium_proliferatum;t__nonpathogenic	k__Fungi;p__Ascomycota;c__Lecanoromycetes;o__Lecanorales;f__Parmeliaceae;g__Parmelia;s__Parmelia_pinnatifida;t__nonpathogenic	k__Fungi;p__Basidiomycota;c__Agaricomycetes;o__Agaricales;f__Lycoperdaceae;g__Morganella;s__Morganella_unclassified;t__nonpathogenic	k__Fungi;p__Ascomycota;c__Sordariomycetes;o__Glomerellales;f__Plectosphaerellaceae;g__Plectosphaerella;s__Plectosphaerella_unclassified;t__nonpathogenic	k__Fungi;p__Ascomycota;c__Sordariomycetes;o__Chaetosphaeriales;f__Chaetosphaeriaceae;g__Chaetosphaeria;s__Chaetosphaeria_unclassified;t__nonpathogenic	k__Fungi;p__Ascomycota;c__Lecanoromycetes;o__Teloschistales;f__Teloschistaceae;g__Caloplaca;s__Caloplaca_exsecuta;t__nonpathogenic	k__Fungi;p__Basidiomycota;c__Agaricomycetes;o__Boletales;f__Boletaceae;g__Tylopilus;s__Tylopilus_felleus;t__nonpathogenic	k__Fungi;p__Basidiomycota;c__Agaricomycetes;o__Corticiales;f__Punctulariaceae;g__Punctularia;s__Punctularia_atropurpurascens;t__nonpathogenic	k__Fungi;p__Basidiomycota;c__Agaricomycetes;o__Russulales;f__Russulaceae;g__Lactarius(Fungi);s__Lactarius(Fungi)_controversus;t__nonpathogenic	k__Fungi;p__Basidiomycota;c__Agaricomycetes;o__Hymenochaetales;f__Hymenochaetaceae;g__Tropicoporus;s__Tropicoporus_unclassified;t__nonpathogenic	k__Fungi;p__Glomeromycota;c__Glomeromycetes;o__Glomerales;f__Glomeraceae;g__Funneliformis;s__Funneliformis_caledonium;t__nonpathogenic	k__Fungi;p__Basidiomycota;c__Agaricomycetes;o__Boletales;f__Boletaceae;g__Boletellus;s__Boletellus_aurocontextus;t__nonpathogenic	k__Fungi;p__Basidiomycota;c__Agaricomycetes;o__Russulales;f__Russulaceae;g__Russula;s__Russula_cascadensis;t__nonpathogenic	k__Fungi;p__Ascomycota;c__Dothideomycetes;o__Pleosporales;f__Latoruaceae;g__unclassified;s__unclassified_unclassified;t__nonpathogenic	k__Fungi;p__Basidiomycota;c__Agaricomycetes;o__Russulales;f__Russulaceae;g__Lactarius(Fungi);s__Lactarius(Fungi)_pubescens;t__nonpathogenic	k__Fungi;p__Ascomycota;c__Sordariomycetes;o__Diaporthales;f__Cytosporaceae;g__Cytospora;s__Cytospora_californica;t__nonpathogenic	k__Fungi;p__Basidiomycota;c__Microbotryomycetes;o__Microbotryomycetes_ord_incertae_sedis;f__Chrysozymaceae;g__Hamamotoa;s__Hamamotoa_singularis;t__nonpathogenic	k__Fungi;p__Basidiomycota;c__Agaricomycetes;o__Thelephorales;f__Bankeraceae;g__Hydnellum;s__Hydnellum_ferrugineum;t__nonpathogenic	k__Fungi;p__Ascomycota;c__Lecanoromycetes;o__Caliciales;f__Physciaceae;g__Heterodermia;s__Heterodermia_japonica;t__nonpathogenic	k__Fungi;p__Ascomycota;c__Lecanoromycetes;o__Lecanorales;f__Pilocarpaceae;g__Bacidina;s__Bacidina_unclassified;t__nonpathogenic	k__Fungi;p__Ascomycota;c__Dothideomycetes;o__Dothideales;f__Cladosporiaceae;g__Cladosporium;s__Cladosporium_perangustum;t__nonpathogenic	k__Fungi;p__Ascomycota;c__Leotiomycetes;o__Helotiales;f__Mollisiaceae;g__Mollisia;s__Mollisia_dextrinospora;t__nonpathogenic	k__Fungi;p__Ascomycota;c__Dothideomycetes;o__Patellariales;f__Patellariaceae;g__Rhizodiscina;s__Rhizodiscina_unclassified;t__nonpathogenic	k__Fungi;p__Ascomycota;c__Sordariomycetes;o__Xylariales;f__Hypoxylaceae;g__Hypomontagnella;s__Hypomontagnella_monticulosa;t__nonpathogenic	k__Fungi;p__Glomeromycota;c__Glomeromycetes;o__Glomerales;f__Glomeraceae;g__Glomus;s__Glomus_macrocarpum;t__nonpathogenic	k__Fungi;p__Basidiomycota;c__Agaricomycetes;o__Agaricales;f__Amanitaceae;g__Amanita;s__Amanita_oberwinklerana;t__nonpathogenic	k__Fungi;p__Chytridiomycota;c__Rhizophydiomycetes;o__Rhizophydiales;f__Staurastromycetaceae;g__unclassified;s__unclassified_unclassified;t__nonpathogenic	k__Fungi;p__Basidiomycota;c__Agaricomycetes;o__Agaricales;f__Cortinariaceae;g__Cortinarius;s__Cortinarius_argenteolilacinus;t__nonpathogenic	k__Fungi;p__Basidiomycota;c__Agaricomycetes;o__Russulales;f__Russulaceae;g__Russula;s__Russula_ochroleuca;t__nonpathogenic	k__Fungi;p__Basidiomycota;c__Agaricomycetes;o__Agaricales;f__Amanitaceae;g__Saproamanita;s__Saproamanita_unclassified;t__nonpathogenic	k__Fungi;p__Basidiomycota;c__Agaricomycetes;o__Agaricales;f__Omphalotaceae;g__Rhodocollybia;s__Rhodocollybia_laulaha;t__nonpathogenic	k__Fungi;p__Ascomycota;c__Dothideomycetes;o__Mycosphaerellales;f__Mycosphaerellaceae;g__Cercospora;s__Cercospora_unclassified;t__nonpathogenic
k__Fungi;p__Ascomycota;c__Dothideomycetes;o__Venturiales;f__Cylindrosympodiaceae;g__Pseudoanungitea;s__Pseudoanungitea_unclassified;t__nonpathogenic	k__Fungi;p__Glomeromycota;c__Glomeromycetes;o__Glomerales;f__Glomeraceae;g__Silvaspora;s__Silvaspora_unclassified;t__nonpathogenic	k__Fungi;p__Ascomycota;c__Pichiomycetes;o__Pichiales;f__Pichiaceae;g__Pichia;s__Pichia_inconspicua;t__nonpathogenic	k__Fungi;p__Basidiomycota;c__Agaricomycetes;o__Agaricales;f__Cortinariaceae;g__Cortinarius;s__Cortinarius_helvelloides;t__nonpathogenic	k__Fungi;p__Ascomycota;c__Sordariomycetes;o__Xylariales;f__Hypoxylaceae;g__Annulohypoxylon;s__Annulohypoxylon_nitens;t__nonpathogenic	k__Fungi;p__Basidiomycota;c__Agaricomycetes;o__Agaricales;f__Agaricaceae;g__Leucocoprinus;s__Leucocoprinus_birnbaumii;t__nonpathogenic	k__Fungi;p__Basidiomycota;c__Agaricomycetes;o__Agaricales;f__Tricholomataceae;g__Tricholoma;s__Tricholoma_arvernense;t__nonpathogenic	k__Fungi;p__Ascomycota;c__Sordariomycetes;o__Xylariales;f__Diatrypaceae;g__Diatrypella;s__Diatrypella_favacea;t__nonpathogenic	k__Fungi;p__Basidiomycota;c__Agaricomycetes;o__Agaricales;f__Tricholomataceae;g__Tricholoma;s__Tricholoma_inocybeoides;t__nonpathogenic	k__Fungi;p__Ascomycota;c__Leotiomycetes;o__Rhytismatales;f__Rhytismataceae;g__Hypoderma(Fungi);s__Hypoderma(Fungi)_rubi;t__nonpathogenic	k__Fungi;p__Basidiomycota;c__Agaricomycetes;o__Russulales;f__Russulaceae;g__Russula;s__Russula_chloroides;t__nonpathogenic	k__Fungi;p__Rozellomycota;c__Paramicrosporidiomycetes;o__Paramicrosporidiales;f__unclassified;g__unclassified;s__unclassified_unclassified;t__nonpathogenic	k__Fungi;p__Ascomycota;c__Sordariomycetes;o__Hypocreales;f__Cordycipitaceae;g__Simplicillium;s__Simplicillium_cylindrosporum;t__nonpathogenic	k__Fungi;p__Ascomycota;c__Dothideomycetes;o__Dothideales;f__Dothideales_fam_incertae_sedis;g__Pringsheimia;s__Pringsheimia_unclassified;t__nonpathogenic	k__Fungi;p__Basidiomycota;c__Agaricomycetes;o__Agaricales;f__Tricholomataceae;g__Tricholoma;s__Tricholoma_terreum;t__nonpathogenic	k__Fungi;p__Basidiomycota;c__Agaricomycetes;o__Agaricales;f__Inocybaceae;g__Inocybe;s__Inocybe_lanuginosa;t__nonpathogenic	k__Fungi;p__Chytridiomycota;c__GS43;o__unclassified;f__unclassified;g__unclassified;s__unclassified_unclassified;t__nonpathogenic	k__Fungi;p__Basidiomycota;c__Agaricomycetes;o__Xenasmatales;f__Xenasmataceae;g__Xenasma;s__Xenasma_unclassified;t__nonpathogenic	k__Fungi;p__Ascomycota;c__Lecanoromycetes;o__Lecanorales;f__Parmeliaceae;g__Montanelia;s__Montanelia_panniformis;t__nonpathogenic	k__Fungi;p__Ascomycota;c__Saccharomycetes;o__Saccharomycodales;f__Saccharomycodaceae;g__Hanseniaspora;s__Hanseniaspora_guilliermondii;t__nonpathogenic	k__Fungi;p__Ascomycota;c__Eurotiomycetes;o__Eurotiales;f__Trichocomaceae;g__Rasamsonia;s__Rasamsonia_emersonii;t__nonpathogenic	k__Fungi;p__Basidiomycota;c__Agaricomycetes;o__Boletales;f__Boletaceae;g__Boletus;s__Boletus_bicolor;t__nonpathogenic	k__Fungi;p__Mucoromycota;c__Endogonomycetes;o__Ruuales;f__Ruuaceae;g__Ruuaceae_gen03;s__Ruuaceae_gen03_unclassified;t__nonpathogenic	k__Fungi;p__Basidiomycota;c__Agaricomycetes;o__Hymenochaetales;f__Schizoporaceae;g__Xylodon;s__Xylodon_flaviporus;t__nonpathogenic	k__Fungi;p__Chytridiomycota;c__Cladochytriomycetes;o__Cladochytriales;f__Septochytriaceae;g__unclassified;s__unclassified_unclassified;t__nonpathogenic	k__Fungi;p__Ascomycota;c__Pichiomycetes;o__Serinales;f__Metschnikowiaceae;g__Clavispora;s__Clavispora_unclassified;t__nonpathogenic	k__Fungi;p__Basidiomycota;c__Agaricomycetes;o__Agaricales;f__Hygrophoraceae;g__Hygrophorus;s__Hygrophorus_erubescens;t__nonpathogenic	k__Fungi;p__Ascomycota;c__Dothideomycetes;o__Pleosporales;f__Latoruaceae;g__unclassified;s__unclassified_unclassified;t__nonpathogenic	k__Fungi;p__Basidiomycota;c__Agaricomycetes;o__Russulales;f__Peniophoraceae;g__Peniophora;s__Peniophora_lycii;t__nonpathogenic	k__Fungi;p__Basidiomycota;c__Agaricomycetes;o__Agaricales;f__Agaricales_fam_incertae_sedis;g__Clitocybe;s__Clitocybe_fragrans;t__nonpathogenic	k__Fungi;p__Basidiomycota;c__Agaricomycetes;o__Agaricales;f__Tricholomataceae;g__Tricholoma;s__Tricholoma_columbetta;t__nonpathogenic	k__Fungi;p__Ascomycota;c__Lecanoromycetes;o__Lecanorales;f__Parmeliaceae;g__Parmelina;s__Parmelina_quercina;t__nonpathogenic	k__Fungi;p__Ascomycota;c__Eurotiomycetes;o__Eurotiales;f__Trichocomaceae;g__Talaromyces;s__Talaromyces_ramulosus;t__nonpathogenic	k__Fungi;p__Ascomycota;c__Sordariomycetes;o__Microascales;f__Microascaceae;g__Microascus;s__Microascus_chartarum;t__nonpathogenic	k__Fungi;p__Mucoromycota;c__Umbelopsidomycetes;o__Pygmaeomycetales;f__Pygmaeomycetaceae;g__unclassified;s__unclassified_unclassified;t__nonpathogenic	k__Fungi;p__Basidiomycota;c__Agaricomycetes;o__Auriculariales;f__Hyaloriaceae;g__Tremiscus;s__Tremiscus_helvelloides;t__nonpathogenic	k__Fungi;p__Ascomycota;c__Sordariomycetes;o__Microascales;f__Ceratocystidaceae;g__Ceratocystis;s__Ceratocystis_ethacetica;t__nonpathogenic	k__Fungi;p__Basidiomycota;c__Agaricomycetes;o__Agaricales;f__Strophariaceae;g__Hypholoma;s__Hypholoma_capnoides;t__nonpathogenic	k__Fungi;p__Ascomycota;c__Dothideomycetes;o__Pleosporales;f__Lentitheciaceae;g__Poaceascoma;s__Poaceascoma_unclassified;t__nonpathogenic	k__Fungi;p__Ascomycota;c__Pezizomycetes;o__Pezizales;f__Pyronemataceae;g__Trichophaeopsis;s__Trichophaeopsis_unclassified;t__nonpathogenic	k__Fungi;p__Ascomycota;c__Leotiomycetes;o__Thelebolales;f__Pseudeurotiaceae;g__Geomyces;s__Geomyces_unclassified;t__nonpathogenic	k__Fungi;p__Basidiomycota;c__Agaricomycetes;o__Russulales;f__Peniophoraceae;g__Lachnocladium;s__Lachnocladium_unclassified;t__nonpathogenic	k__Fungi;p__Basidiomycota;c__Agaricomycetes;o__Auriculariales;f__Auriculariaceae;g__Auricularia;s__Auricularia_fuscosuccinea;t__nonpathogenic	k__Fungi;p__Basidiomycota;c__Agaricomycetes;o__Agaricales;f__Cortinariaceae;g__Cortinarius;s__Cortinarius_aurantiobasis;t__nonpathogenic	k__Fungi;p__Basidiomycota;c__Agaricomycetes;o__Boletales;f__Boletaceae;g__Boletus;s__Boletus_variipes;t__nonpathogenic	k__Fungi;p__Basidiomycota;c__Agaricomycetes;o__Hymenochaetales;f__Hymenochaetaceae;g__Phellinus;s__Phellinus_chrysoloma;t__nonpathogenic	k__Fungi;p__Basidiomycota;c__Agaricomycetes;o__Russulales;f__Russulaceae;g__Lactifluus;s__Lactifluus_corrugis;t__nonpathogenic	k__Fungi;p__Basidiomycota;c__Agaricomycetes;o__Boletales;f__Boletaceae;g__Austroboletus;s__Austroboletus_unclassified;t__nonpathogenic	k__Fungi;p__Basidiomycota;c__Agaricomycetes;o__Polyporales;f__Polyporaceae;g__Polyporus;s__Polyporus_dictyopus;t__nonpathogenic	k__Fungi;p__Ascomycota;c__Sordariomycetes;o__Hypocreales;f__Nectriaceae;g__Fusarium;s__Fusarium_armeniacum;t__nonpathogenic
k__Fungi;p__Ascomycota;c__Sordariomycetes;o__Diplocladiellales;f__Diplocladiellaceae;g__Diplocladiella;s__Diplocladiella_unclassified;t__nonpathogenic	k__Fungi;p__Ascomycota;c__Dothideomycetes;o__Dothideales;f__Cladosporiaceae;g__Cladosporium;s__Cladosporium_dominicanum;t__nonpathogenic	k__Fungi;p__Ascomycota;c__Sordariomycetes;o__Amphisphaeriales;f__Sporocadaceae;g__Pestalotiopsis;s__Pestalotiopsis_maculiformans;t__nonpathogenic	k__Fungi;p__Ascomycota;c__Eurotiomycetes;o__Eurotiales;f__Trichocomaceae;g__Talaromyces;s__Talaromyces_wortmannii;t__nonpathogenic	k__Fungi;p__Basidiomycota;c__Agaricomycetes;o__Polyporales;f__Polyporaceae;g__Megasporia;s__Megasporia_hexagonoides;t__nonpathogenic	k__Fungi;p__Basidiomycota;c__Agaricomycetes;o__Russulales;f__Russulaceae;g__Lactarius(Fungi);s__Lactarius(Fungi)_glyciosmus;t__nonpathogenic	k__Fungi;p__Ascomycota;c__Lecanoromycetes;o__Lecanorales;f__Cladoniaceae;g__Cladonia;s__Cladonia_deformis;t__nonpathogenic	k__Fungi;p__Basidiomycota;c__Agaricomycetes;o__Polyporales;f__Polyporaceae;g__Favolus;s__Favolus_pseudoemerici;t__nonpathogenic	k__Fungi;p__Ascomycota;c__Sordariomycetes;o__Hypocreales;f__Hypocreaceae;g__Trichoderma;s__Trichoderma_tawa;t__nonpathogenic	k__Fungi;p__Ascomycota;c__Sordariomycetes;o__Hypocreales;f__Hypocreaceae;g__Trichoderma;s__Trichoderma_ovalisporum;t__nonpathogenic	k__Fungi;p__Ascomycota;c__Leotiomycetes;o__Helotiales;f__Helotiaceae;g__Hymenoscyphus;s__Hymenoscyphus_kiko;t__nonpathogenic	k__Fungi;p__Basidiomycota;c__Agaricomycetes;o__Agaricales;f__Entolomataceae;g__Entoloma;s__Entoloma_silvae.frondosae;t__nonpathogenic	k__Fungi;p__Basidiomycota;c__Agaricomycetes;o__Agaricales;f__Pluteaceae;g__Pluteus;s__Pluteus_longistriatus;t__nonpathogenic	k__Fungi;p__Basidiomycota;c__Agaricomycetes;o__Agaricales;f__Cortinariaceae;g__Cortinarius;s__Cortinarius_mucosus;t__nonpathogenic	k__Fungi;p__Basidiomycota;c__Agaricomycetes;o__Agaricales;f__Agaricales_fam_incertae_sedis;g__Rhizocybe;s__Rhizocybe_vermicularis;t__nonpathogenic	k__Fungi;p__Basidiomycota;c__Agaricomycetes;o__Boletales;f__Sclerodermataceae;g__Scleroderma;s__Scleroderma_areolatum;t__nonpathogenic	k__Fungi;p__Ascomycota;c__Sordariomycetes;o__Sordariales;f__Chaetomiaceae;g__Humicola;s__Humicola_fuscoatra;t__nonpathogenic	k__Fungi;p__Ascomycota;c__Sordariomycetes;o__Hypocreales;f__Bionectriaceae;g__Geosmithia;s__Geosmithia_langdonii;t__nonpathogenic	k__Fungi;p__Basidiomycota;c__Agaricomycetes;o__Russulales;f__Russulaceae;g__Russula;s__Russula_adusta;t__nonpathogenic	k__Fungi;p__Rozellomycota;c__GS135;o__unclassified;f__unclassified;g__unclassified;s__unclassified_unclassified;t__nonpathogenic	k__Fungi;p__Ascomycota;c__Lecanoromycetes;o__Caliciales;f__Physciaceae;g__Physconia;s__Physconia_perisidiosa;t__nonpathogenic	k__Fungi;p__GS39;c__GS39B;o__unclassified;f__unclassified;g__unclassified;s__unclassified_unclassified;t__nonpathogenic	k__Fungi;p__Ascomycota;c__Sordariomycetes;o__Diaporthales;f__Diaporthaceae;g__Diaporthe;s__Diaporthe_discoidispora;t__nonpathogenic	k__Fungi;p__Basidiomycota;c__Pucciniomycetes;o__Pucciniales;f__Coleosporiaceae;g__Coleosporium;s__Coleosporium_unclassified;t__nonpathogenic	k__Fungi;p__Ascomycota;c__Sordariomycetes;o__Hypocreales;f__Hypocreaceae;g__Trichoderma;s__Trichoderma_velutinum;t__nonpathogenic	k__Fungi;p__Basidiomycota;c__Agaricomycetes;o__Agaricales;f__Hymenogastraceae;g__Alnicola;s__Alnicola_luteolofibrillosa;t__nonpathogenic	k__Fungi;p__Basidiomycota;c__Agaricomycetes;o__Thelephorales;f__Thelephoraceae;g__Tomentella;s__Tomentella_cinerascens;t__nonpathogenic	k__Fungi;p__Basidiomycota;c__Agaricomycetes;o__Agaricales;f__Hygrophoraceae;g__Hygrocybe;s__Hygrocybe_phaeococcinea;t__nonpathogenic	k__Fungi;p__Ascomycota;c__Leotiomycetes;o__Helotiales;f__Discinellaceae;g__Gyoerffyella;s__Gyoerffyella_rotula;t__nonpathogenic	k__Fungi;p__Basidiomycota;c__Tremellomycetes;o__Tremellales;f__Trimorphomycetaceae;g__Saitozyma;s__Saitozyma_flava;t__nonpathogenic	k__Fungi;p__Ascomycota;c__Dipodascomycetes;o__Dipodascales;f__Trichomonascaceae;g__Starmerella;s__Starmerella_bacillaris;t__nonpathogenic	k__Fungi;p__Ascomycota;c__Dothideomycetes;o__Mycosphaerellales;f__Mycosphaerellaceae;g__Pallidocercospora;s__Pallidocercospora_unclassified;t__nonpathogenic	k__Fungi;p__Ascomycota;c__Dothideomycetes;o__Mycosphaerellales;f__Teratosphaeriaceae;g__Neocatenulostroma;s__Neocatenulostroma_unclassified;t__nonpathogenic	k__Fungi;p__Ascomycota;c__Sordariomycetes;o__Ophiostomatales;f__Ophiostomataceae;g__Ophiostoma;s__Ophiostoma_qinghaiense;t__nonpathogenic	k__Fungi;p__Basidiomycota;c__Agaricomycetes;o__Agaricales;f__Agaricales_fam_incertae_sedis;g__Panaeolina;s__Panaeolina_foenisecii;t__nonpathogenic	k__Fungi;p__Ascomycota;c__Dothideomycetes;o__Pleosporales;f__Amniculicolaceae;g__Murispora;s__Murispora_unclassified;t__nonpathogenic	k__Fungi;p__Glomeromycota;c__Glomeromycetes;o__Glomerales;f__Glomeraceae;g__Microdominikia;s__Microdominikia_unclassified;t__nonpathogenic	k__Fungi;p__Mucoromycota;c__Mucoromycetes;o__Mucorales;f__Mucoraceae;g__Helicostylum;s__Helicostylum_pulchrum;t__nonpathogenic	k__Fungi;p__Basidiomycota;c__Agaricomycetes;o__Thelephorales;f__Thelephoraceae;g__Tomentellopsis;s__Tomentellopsis_submollis;t__nonpathogenic	k__Fungi;p__Mucoromycota;c__A32;o__unclassified;f__unclassified;g__unclassified;s__unclassified_unclassified;t__nonpathogenic	k__Fungi;p__Ascomycota;c__Dothideomycetes;o__Venturiales;f__Sympoventuriaceae;g__Pseudosigmoidea;s__Pseudosigmoidea_unclassified;t__nonpathogenic	k__Fungi;p__Basidiomycota;c__Tremellomycetes;o__Tremellales;f__unclassified;g__unclassified;s__unclassified_unclassified;t__nonpathogenic	k__Fungi;p__Mucoromycota;c__Mucoromycetes;o__Mucorales;f__Mucoraceae;g__Helicostylum;s__Helicostylum_unclassified;t__nonpathogenic	k__Fungi;p__Ascomycota;c__Pezizomycetes;o__Pezizales;f__Tuberaceae;g__Tuber;s__Tuber_rufum;t__nonpathogenic	k__Fungi;p__Ascomycota;c__Lecanoromycetes;o__Lecanorales;f__Parmeliaceae;g__Gowardia;s__Gowardia_nigricans;t__nonpathogenic	k__Fungi;p__Basidiomycota;c__Agaricomycetes;o__Agaricales;f__Inocybaceae;g__Inocybe;s__Inocybe_catalaunica;t__nonpathogenic	k__Fungi;p__Ascomycota;c__Sordariomycetes;o__Hypocreales;f__Hypocreaceae;g__Hypomyces;s__Hypomyces_chrysospermus;t__nonpathogenic	k__Fungi;p__Basidiomycota;c__Agaricomycetes;o__Polyporales;f__Fomitopsidaceae;g__Antrodia;s__Antrodia_unclassified;t__nonpathogenic	k__Fungi;p__Ascomycota;c__Sordariomycetes;o__Hypocreales;f__Nectriaceae;g__Thelonectria;s__Thelonectria_unclassified;t__nonpathogenic	k__Fungi;p__Ascomycota;c__Leotiomycetes;o__Phacidiales;f__unclassified;g__unclassified;s__unclassified_unclassified;t__nonpathogenic
k__Fungi;p__Basidiomycota;c__Agaricomycetes;o__Boletales;f__Paxillaceae;g__Paxillus;s__Paxillus_olivellus;t__nonpathogenic	k__Fungi;p__Basidiomycota;c__Agaricomycetes;o__Thelephorales;f__Bankeraceae;g__Hydnellum;s__Hydnellum_concrescens;t__nonpathogenic	k__Fungi;p__Basidiomycota;c__Agaricomycetes;o__Russulales;f__Stereaceae;g__Amylostereum;s__Amylostereum_laevigatum;t__nonpathogenic	k__Fungi;p__Ascomycota;c__Sordariomycetes;o__Amphisphaeriales;f__Apiosporaceae;g__Arthrinium;s__Arthrinium_malaysianum;t__nonpathogenic	k__Fungi;p__Ascomycota;c__Lecanoromycetes;o__Lecanorales;f__Parmeliaceae;g__Hypotrachyna;s__Hypotrachyna_unclassified;t__nonpathogenic	k__Fungi;p__Ascomycota;c__Lecanoromycetes;o__Acarosporales;f__Acarosporaceae;g__Acarospora;s__Acarospora_placodiiformis;t__nonpathogenic	k__Fungi;p__Ascomycota;c__Dothideomycetes;o__Pleosporales;f__Lentitheciaceae;g__Pleurophoma;s__Pleurophoma_unclassified;t__nonpathogenic	k__Fungi;p__Ascomycota;c__Sordariomycetes;o__Hypocreales;f__Tilachlidiaceae;g__Psychronectria;s__Psychronectria_unclassified;t__nonpathogenic	k__Fungi;p__Basidiomycota;c__Agaricomycetes;o__Agaricales;f__Inocybaceae;g__Inocybe;s__Inocybe_pararubens.var.padjelantae;t__nonpathogenic	k__Fungi;p__Basidiomycota;c__Agaricomycetes;o__Russulales;f__Peniophoraceae;g__Peniophora;s__Peniophora_cinerea;t__nonpathogenic	k__Fungi;p__Basidiomycota;c__Agaricomycetes;o__Agaricales;f__Hygrophoraceae;g__Cora(Fungi);s__Cora(Fungi)_squamiformis;t__nonpathogenic	k__Fungi;p__Basidiomycota;c__Agaricomycetes;o__Agaricales;f__Hymenogastraceae;g__Hebeloma;s__Hebeloma_helodes;t__nonpathogenic	k__Fungi;p__Ascomycota;c__Orbiliomycetes;o__Orbiliales;f__Orbiliales_fam_incertae_sedis;g__Tridentaria;s__Tridentaria_unclassified;t__nonpathogenic	k__Fungi;p__Basidiomycota;c__Agaricomycetes;o__Polyporales;f__Hyphodermataceae;g__Hyphoderma;s__Hyphoderma_unclassified;t__nonpathogenic	k__Fungi;p__Basidiomycota;c__Agaricomycetes;o__Agaricales;f__Agaricaceae;g__Agaricus;s__Agaricus_subrufescens;t__nonpathogenic	k__Fungi;p__Basidiomycota;c__Agaricomycetes;o__Russulales;f__Russulaceae;g__Lactarius(Fungi);s__Lactarius(Fungi)_furfuraceus;t__nonpathogenic	k__Fungi;p__Ascomycota;c__Lecanoromycetes;o__Lecideales;f__Lecideaceae;g__Lecidea;s__Lecidea_auriculata;t__nonpathogenic	k__Fungi;p__Basidiomycota;c__Agaricomycetes;o__Agaricales;f__Agaricaceae;g__Leucoagaricus;s__Leucoagaricus_cupresseus;t__nonpathogenic	k__Fungi;p__Basidiomycota;c__Microbotryomycetes;o__Camptobasidiales;f__Camptobasidiaceae;g__Glaciozyma;s__Glaciozyma_antarctica;t__nonpathogenic	k__Fungi;p__Ascomycota;c__Leotiomycetes;o__Leotiales;f__Mniaeciaceae;g__Epithamnolia;s__Epithamnolia_xanthoriae;t__nonpathogenic	k__Fungi;p__Ascomycota;c__Sordariomycetes;o__Xylariales;f__Xylariaceae;g__Xylaria;s__Xylaria_venosula;t__nonpathogenic	k__Fungi;p__Ascomycota;c__Lecanoromycetes;o__Lecanorales;f__Cladoniaceae;g__Cladonia;s__Cladonia_subturgida;t__nonpathogenic	k__Fungi;p__Basidiomycota;c__Agaricomycetes;o__Repetobasidiales;f__unclassified;g__unclassified;s__unclassified_unclassified;t__nonpathogenic	k__Fungi;p__Basidiomycota;c__Agaricomycetes;o__Agaricales;f__Clavariaceae;g__Camarophyllopsis;s__Camarophyllopsis_schulzeri;t__nonpathogenic	k__Fungi;p__Basidiobolomycota;c__Basidiobolomycetes;o__Basidiobolales;f__Basidiobolaceae;g__Basidiobolus;s__Basidiobolus_unclassified;t__nonpathogenic	k__Fungi;p__Basidiomycota;c__Agaricomycetes;o__Agaricales;f__Entolomataceae;g__Entoloma;s__Entoloma_malenconii;t__nonpathogenic	k__Fungi;p__Ascomycota;c__Sordariomycetes;o__Sordariales;f__Chaetomiaceae;g__Arcopilus;s__Arcopilus_aureus;t__nonpathogenic	k__Fungi;p__Rozellomycota;c__GS02;o__unclassified;f__;g__unclassified;s__unclassified_unclassified;t__nonpathogenic	k__Fungi;p__Basidiomycota;c__Agaricomycetes;o__Agaricales;f__Psathyrellaceae;g__Coprinopsis;s__Coprinopsis_jonesii;t__nonpathogenic	k__Fungi;p__Basidiomycota;c__Agaricomycetes;o__Boletales;f__Tapinellaceae;g__Tapinella(Fungi);s__Tapinella(Fungi)_unclassified;t__nonpathogenic	k__Fungi;p__Ascomycota;c__Sordariomycetes;o__Diaporthales;f__Diaporthaceae;g__Diaporthe;s__Diaporthe_unshiuensis;t__nonpathogenic	k__Fungi;p__Ascomycota;c__Eurotiomycetes;o__Eurotiales;f__Trichocomaceae;g__Talaromyces;s__Talaromyces_ucrainicus;t__nonpathogenic	k__Fungi;p__Ascomycota;c__Sordariomycetes;o__Amphisphaeriales;f__Apiosporaceae;g__Arthrinium;s__Arthrinium_malaysianum;t__nonpathogenic	k__Fungi;p__Ascomycota;c__Eurotiomycetes;o__Phaeomoniellales;f__Celotheliaceae;g__Xenocylindrosporium;s__Xenocylindrosporium_unclassified;t__nonpathogenic	k__Fungi;p__Ascomycota;c__Sordariomycetes;o__Microascales;f__Microascaceae;g__Cephalotrichum;s__Cephalotrichum_dendrocephalum;t__nonpathogenic	k__Fungi;p__Basidiomycota;c__Agaricomycetes;o__Boletales;f__Suillaceae;g__Suillus;s__Suillus_grevillei;t__nonpathogenic	k__Fungi;p__Ascomycota;c__Sordariomycetes;o__Xylariales;f__Graphostromataceae;g__Biscogniauxia;s__Biscogniauxia_nummularia;t__nonpathogenic	k__Fungi;p__Rozellomycota;c__GS207;o__unclassified;f__unclassified;g__unclassified;s__unclassified_unclassified;t__nonpathogenic	k__Fungi;p__Ascomycota;c__Lecanoromycetes;o__Lecanorales;f__Cladoniaceae;g__Cladonia;s__Cladonia_grayi;t__nonpathogenic	k__Fungi;p__Neocallimastigomycota;c__GS56;o__unclassified;f__unclassified;g__unclassified;s__unclassified_unclassified;t__nonpathogenic	k__Fungi;p__Basidiomycota;c__Agaricomycetes;o__Agaricales;f__Cortinariaceae;g__Cortinarius;s__Cortinarius_argenteolilacinus;t__nonpathogenic	k__Fungi;p__Basidiomycota;c__Agaricomycetes;o__Agaricales;f__Hygrophoraceae;g__Hygrocybe;s__Hygrocybe_unclassified;t__nonpathogenic	k__Fungi;p__Basidiomycota;c__Agaricomycetes;o__Auriculariales;f__Auriculariales_fam_incertae_sedis;g__Renatobasidium;s__Renatobasidium_unclassified;t__nonpathogenic	k__Fungi;p__Ascomycota;c__Lecanoromycetes;o__Baeomycetales;f__Trapeliaceae;g__Trapelia;s__Trapelia_coarctata;t__nonpathogenic	k__Fungi;p__Basidiomycota;c__Agaricomycetes;o__Agaricales;f__Hymenogastraceae;g__Hymenogaster;s__Hymenogaster_griseus;t__nonpathogenic	k__Fungi;p__Ascomycota;c__Leotiomycetes;o__Thelebolales;f__Pseudeurotiaceae;g__Pseudogymnoascus;s__Pseudogymnoascus_verrucosus;t__nonpathogenic	k__Fungi;p__Ascomycota;c__Sordariomycetes;o__Hypocreales;f__Nectriaceae;g__Fusarium;s__Fusarium_falciforme;t__nonpathogenic	k__Fungi;p__Ascomycota;c__Dothideomycetes;o__Pleosporales;f__Cucurbitariaceae;g__unclassified;s__unclassified_unclassified;t__nonpathogenic	k__Fungi;p__Chytridiomycota;c__Spizellomycetes;o__Spizellomycetales;f__Powellomycetaceae;g__Fimicolochytrium;s__Fimicolochytrium_unclassified;t__nonpathogenic	k__Fungi;p__Ascomycota;c__Orbiliomycetes;o__Orbiliales;f__Orbiliaceae;g__Arthrobotrys;s__Arthrobotrys_brochopaga;t__nonpathogenic
Hunam-animal pathogenic species
k__Fungi;p__Ascomycota;c__Sordariomycetes;o__Hypocreales;f__Hypocreaceae;g__Trichoderma;s__Trichoderma_asperelloides;t__human-animal;t__human-animal	k__Fungi;p__Ascomycota;c__Eurotiomycetes;o__Eurotiales;f__Aspergillaceae;g__Penicillium;s__Penicillium_janthinellum;t__human-animal;t__human-animal	k__Fungi;p__Ascomycota;c__Eurotiomycetes;o__Eurotiales;f__Aspergillaceae;g__Penicillium;s__Penicillium_melinii;t__human-animal;t__human-animal	k__Fungi;p__Ascomycota;c__Eurotiomycetes;o__Chaetothyriales;f__Herpotrichiellaceae;g__Fonsecaea;s__Fonsecaea_pedrosoi;t__human-animal;t__human-animal	k__Fungi;p__Ascomycota;c__Eurotiomycetes;o__Eurotiales;f__Aspergillaceae;g__Aspergillus;s__Aspergillus_versicolor;t__human-animal;t__human-animal	k__Fungi;p__Mucoromycota;c__Mucoromycetes;o__Mucorales;f__Saksenaeaceae;g__Apophysomyces;s__Apophysomyces_variabilis;t__human-animal;t__human-animal	k__Fungi;p__Ascomycota;c__Dothideomycetes;o__Dothideales;f__Cladosporiaceae;g__Cladosporium;s__Cladosporium_herbarum;t__human-animal;t__human-animal	k__Fungi;p__Ascomycota;c__Eurotiomycetes;o__Eurotiales;f__Aspergillaceae;g__Aspergillus;s__Aspergillus_ustus;t__human-animal;t__human-animal	k__Fungi;p__Ascomycota;c__Sordariomycetes;o__Microascales;f__Microascaceae;g__Scedosporium;s__Scedosporium_minutisporum;t__human-animal;t__human-animal	k__Fungi;p__Ascomycota;c__Sordariomycetes;o__Microascales;f__Microascaceae;g__Scedosporium;s__Scedosporium_minutisporum;t__human-animal;t__human-animal	k__Fungi;p__Ascomycota;c__Saccharomycetes;o__Saccharomycetales;f__Saccharomycetales_fam_Incertae_sedis;g__Candida;s__Candida_albicans;t__human-animal;t__human-animal	k__Fungi;p__Ascomycota;c__Dothideomycetes;o__Dothideales;f__Cladosporiaceae;g__Cladosporium;s__Cladosporium_herbarum;t__human-animal;t__human-animal	k__Fungi;p__Mucoromycota;c__Mucoromycetes;o__Mucorales;f__Saksenaeaceae;g__Apophysomyces;s__Apophysomyces_variabilis;t__human-animal;t__human-animal	k__Fungi;p__Mucoromycota;c__Mucoromycetes;o__Mucorales;f__Cunninghamellaceae;g__Cunninghamella;s__Cunninghamella_blakesleeana;t__human-animal;t__human-animal	k__Fungi;p__Ascomycota;c__Eurotiomycetes;o__Chaetothyriales;f__Herpotrichiellaceae;g__Cladophialophora;s__Cladophialophora_bantiana;t__human-animal;t__human-animal	k__Fungi;p__Ascomycota;c__Eurotiomycetes;o__Eurotiales;f__Aspergillaceae;g__Aspergillus;s__Aspergillus_tubingensis;t__human-animal;t__human-animal	k__Fungi;p__Ascomycota;c__Dothideomycetes;o__Dothideales;f__Saccotheciaceae;g__Aureobasidium;s__Aureobasidium_pullulans;t__human-animal;t__human-animal	k__Fungi;p__Ascomycota;c__Eurotiomycetes;o__Chaetothyriales;f__Cyphellophoraceae;g__Cyphellophora;s__Cyphellophora_europaea;t__human-animal;t__human-animal	k__Fungi;p__Ascomycota;c__Saccharomycetes;o__Saccharomycetales;f__Saccharomycetales_fam_incertae_sedis;g__Candida;s__Candida_membranifaciens;t__human-animal;t__human-animal	k__Fungi;p__Ascomycota;c__Saccharomycetes;o__Saccharomycetales;f__Saccharomycetales_fam_incertae_sedis;g__Candida;s__Candida_glabrata;t__human-animal;t__human-animal	k__Fungi;p__Ascomycota;c__Saccharomycetes;o__Saccharomycetales;f__Saccharomycetaceae;g__Lachancea;s__Lachancea_kluyveri;t__human-animal;t__human-animal	k__Fungi;p__Ascomycota;c__Sordariomycetes;o__Sordariales;f__Chaetomiaceae;g__Madurella;s__Madurella_mycetomatis;t__human-animal;t__human-animal	k__Fungi;p__Mucoromycota;c__Mucoromycetes;o__Mucorales;f__Cunninghamellaceae;g__Cunninghamella;s__Cunninghamella_blakesleeana;t__human-animal;t__human-animal	k__Fungi;p__Ascomycota;c__Eurotiomycetes;o__Eurotiales;f__Aspergillaceae;g__Penicillium;s__Penicillium_janthinellum;t__human-animal;t__human-animal	k__Fungi;p__Ascomycota;c__Sordariomycetes;o__Hypocreales;f__Cordycipitaceae;g__Engyodontium;s__Engyodontium_album;t__human-animal;t__human-animal	k__Fungi;p__Ascomycota;c__Dipodascomycetes;o__Dipodascales;f__Trichomonascaceae;g__Zygoascus;s__Zygoascus_hellenicus;t__human-animal;t__human-animal	k__Fungi;p__Basidiomycota;c__Tritirachiomycetes;o__Tritirachiales;f__Tritirachiaceae;g__Tritirachium;s__Tritirachium_oryzae;t__human-animal;t__human-animal	k__Fungi;p__Basidiomycota;c__Agaricomycetes;o__Polyporales;f__Phanerochaetaceae;g__Bjerkandera;s__Bjerkandera_adusta;t__human-animal;t__human-animal	k__Fungi;p__Basidiomycota;c__Tremellomycetes;o__Trichosporonales;f__Trichosporonaceae;g__Trichosporon;s__Trichosporon_inkin;t__human-animal;t__human-animal	k__Fungi;p__Ascomycota;c__Eurotiomycetes;o__Onygenales;f__Onygenaceae;g__Aphanoascus;s__Aphanoascus_keratinophilus;t__human-animal;t__human-animal	k__Fungi;p__Ascomycota;c__Pichiomycetes;o__Serinales;f__Debaryomycetaceae;g__Debaryomyces;s__Debaryomyces_nepalensis;t__human-animal;t__human-animal	k__Fungi;p__Ascomycota;c__Eurotiomycetes;o__Eurotiales;f__Aspergillaceae;g__Penicillium;s__Penicillium_echinulatum;t__human-animal;t__human-animal	k__Fungi;p__Ascomycota;c__Eurotiomycetes;o__Eurotiales;f__Trichocomaceae;g__Talaromyces;s__Talaromyces_rugulosus;t__human-animal;t__human-animal	k__Fungi;p__Ascomycota;c__Sordariomycetes;o__Sordariales;f__Chaetomiaceae;g__Dichotomopilus;s__Dichotomopilus_funicola;t__human-animal;t__human-animal	k__Fungi;p__Ascomycota;c__Dothideomycetes;o__Pleosporales;f__Didymellaceae;g__Didymella;s__Didymella_glomerata;t__human-animal;t__human-animal	k__Fungi;p__Ascomycota;c__Eurotiomycetes;o__Onygenales;f__Arthrodermataceae;g__Trichophyton;s__Trichophyton_interdigitale;t__human-animal;t__human-animal	k__Fungi;p__Ascomycota;c__Saccharomycetes;o__Saccharomycetales;f__Saccharomycetales_fam_incertae_sedis;g__Candida;s__Candida_albicans;t__human-animal;t__human-animal	k__Fungi;p__Ascomycota;c__Sordariomycetes;o__Sordariales;f__Chaetomiaceae;g__Chaetomium;s__Chaetomium_globosum;t__human-animal;t__human-animal	k__Fungi;p__Ascomycota;c__Saccharomycetes;o__Saccharomycetales;f__Saccharomycetales_fam_incertae_sedis;g__Candida;s__Candida_glabrata;t__human-animal;t__human-animal	k__Fungi;p__Ascomycota;c__Sordariomycetes;o__Hypocreales;f__Cordycipitaceae;g__Beauveria;s__Beauveria_malawiensis;t__human-animal;t__human-animal	k__Fungi;p__Ascomycota;c__Pichiomycetes;o__Serinales;f__Debaryomycetaceae;g__Lodderomyces;s__Lodderomyces_elongisporus;t__human-animal;t__human-animal	k__Fungi;p__Ascomycota;c__Eurotiomycetes;o__Onygenales;f__Arthrodermataceae;g__Microsporum;s__Microsporum_canis;t__human-animal;t__human-animal	k__Fungi;p__Ascomycota;c__Eurotiomycetes;o__Eurotiales;f__Aspergillaceae;g__Aspergillus;s__Aspergillus_pseudoglaucus;t__human-animal;t__human-animal	k__Fungi;p__Ascomycota;c__Saccharomycetes;o__Saccharomycetales;f__Saccharomycetaceae;g__Lachancea;s__Lachancea_fermentati;t__human-animal;t__human-animal	k__Fungi;p__Ascomycota;c__Dothideomycetes;o__Mycosphaerellales;f__Teratosphaeriaceae;g__Hortaea;s__Hortaea_werneckii;t__human-animal;t__human-animal	k__Fungi;p__Ascomycota;c__Saccharomycetes;o__Saccharomycodales;f__Saccharomycodaceae;g__Hanseniaspora;s__Hanseniaspora_uvarum;t__human-animal;t__human-animal	k__Fungi;p__Basidiomycota;c__Ustilaginomycetes;o__Ustilaginales;f__Ustilaginaceae;g__Pseudozyma;s__Pseudozyma_hubeiensis;t__human-animal;t__human-animal	k__Fungi;p__Ascomycota;c__Eurotiomycetes;o__Eurotiales;f__Trichocomaceae;g__Talaromyces;s__Talaromyces_diversus;t__human-animal;t__human-animal	k__Fungi;p__Ascomycota;c__Sordariomycetes;o__Microascales;f__Microascaceae;g__Scedosporium;s__Scedosporium_dehoogii;t__human-animal;t__human-animal	k__Fungi;p__Ascomycota;c__Eurotiomycetes;o__Chaetothyriales;f__Herpotrichiellaceae;g__Exophiala;s__Exophiala_jeanselmei;t__human-animal;t__human-animal
k__Fungi;p__Ascomycota;c__Sordariomycetes;o__Hypocreales;f__Cordycipitaceae;g__Isaria;s__Isaria_fumosorosea;t__human-animal;t__human-animal	k__Fungi;p__Ascomycota;c__Eurotiomycetes;o__Chaetothyriales;f__Herpotrichiellaceae;g__Fonsecaea;s__Fonsecaea_nubica;t__human-animal;t__human-animal	k__Fungi;p__Basidiomycota;c__Malasseziomycetes;o__Malasseziales;f__Malasseziaceae;g__Malassezia;s__Malassezia_slooffiae;t__human-animal;t__human-animal	k__Fungi;p__Ascomycota;c__Sordariomycetes;o__Hypocreales;f__Cordycipitaceae;g__Beauveria;s__Beauveria_bassiana;t__human-animal;t__human-animal	k__Fungi;p__Ascomycota;c__Eurotiomycetes;o__Chaetothyriales;f__Herpotrichiellaceae;g__Exophiala;s__Exophiala_jeanselmei;t__human-animal;t__human-animal	k__Fungi;p__Basidiomycota;c__Agaricomycetes;o__Polyporales;f__Phanerochaetaceae;g__Bjerkandera;s__Bjerkandera_adusta;t__human-animal;t__human-animal	k__Fungi;p__Ascomycota;c__Eurotiomycetes;o__Chaetothyriales;f__Herpotrichiellaceae;g__Exophiala;s__Exophiala_spinifera;t__human-animal;t__human-animal	k__Fungi;p__Ascomycota;c__Eurotiomycetes;o__Chaetothyriales;f__Herpotrichiellaceae;g__Exophiala;s__Exophiala_angulospora;t__human-animal;t__human-animal	k__Fungi;p__Mucoromycota;c__Mucoromycetes;o__Mucorales;f__Mucoraceae;g__Mucor;s__Mucor_indicus;t__human-animal;t__human-animal	k__Fungi;p__Ascomycota;c__Sordariomycetes;o__Ophiostomatales;f__Ophiostomataceae;g__Sporothrix;s__Sporothrix_brasiliensis;t__human-animal;t__human-animal	k__Fungi;p__Ascomycota;c__Eurotiomycetes;o__Onygenales;f__Arthrodermataceae;g__Lophophyton;s__Lophophyton_gallinae;t__human-animal;t__human-animal	k__Fungi;p__Ascomycota;c__Sordariomycetes;o__Hypocreales;f__Cordycipitaceae;g__Engyodontium;s__Engyodontium_album;t__human-animal;t__human-animal	k__Fungi;p__Ascomycota;c__Eurotiomycetes;o__Onygenales;f__Onygenaceae;g__Aphanoascus;s__Aphanoascus_fulvescens;t__human-animal;t__human-animal	k__Fungi;p__Mucoromycota;c__Mucoromycetes;o__Mucorales;f__Saksenaeaceae;g__Apophysomyces;s__Apophysomyces_variabilis;t__human-animal;t__human-animal	k__Fungi;p__Mucoromycota;c__Mucoromycetes;o__Mucorales;f__Mucoraceae;g__Mucor;s__Mucor_amphibiorum;t__human-animal;t__human-animal	k__Fungi;p__Ascomycota;c__Saccharomycetes;o__Saccharomycetales;f__Saccharomycetales_fam_incertae_sedis;g__Candida;s__Candida_viswanathii;t__human-animal;t__human-animal	k__Fungi;p__Ascomycota;c__Eurotiomycetes;o__Eurotiales;f__Trichocomaceae;g__Talaromyces;s__Talaromyces_diversus;t__human-animal;t__human-animal	k__Fungi;p__Mucoromycota;c__Mucoromycetes;o__Mucorales;f__Mucoraceae;g__Mucor;s__Mucor_indicus;t__human-animal;t__human-animal	k__Fungi;p__Basidiomycota;c__Tritirachiomycetes;o__Tritirachiales;f__Tritirachiaceae;g__Tritirachium;s__Tritirachium_oryzae;t__human-animal;t__human-animal	k__Fungi;p__Ascomycota;c__Eurotiomycetes;o__Onygenales;f__Arthrodermataceae;g__Trichophyton;s__Trichophyton_benhamiae;t__human-animal;t__human-animal	k__Fungi;p__Ascomycota;c__Eurotiomycetes;o__Eurotiales;f__Trichocomaceae;g__Talaromyces;s__Talaromyces_piceae;t__human-animal;t__human-animal	k__Fungi;p__Ascomycota;c__Eurotiomycetes;o__Eurotiales;f__Aspergillaceae;g__Aspergillus;s__Aspergillus_alliaceus;t__human-animal;t__human-animal	k__Fungi;p__Ascomycota;c__Dipodascomycetes;o__Dipodascales;f__Trichomonascaceae;g__Zygoascus;s__Zygoascus_hellenicus;t__human-animal;t__human-animal	k__Fungi;p__Ascomycota;c__Saccharomycetes;o__Phaffomycetales;f__Wickerhamomycetaceae;g__Wickerhamomyces;s__Wickerhamomyces_subpelliculosus;t__human-animal;t__human-animal	k__Fungi;p__Ascomycota;c__Sordariomycetes;o__Ophiostomatales;f__Ophiostomataceae;g__Sporothrix;s__Sporothrix_globosa;t__human-animal;t__human-animal	k__Fungi;p__Ascomycota;c__Eurotiomycetes;o__Onygenales;f__Gymnoascaceae;g__Gymnascella;s__Gymnascella_hyalinospora;t__human-animal;t__human-animal	k__Fungi;p__Basidiomycota;c__Agaricomycetes;o__Polyporales;f__Irpicaceae;g__Emmia;s__Emmia_lacerata;t__human-animal;t__human-animal	k__Fungi;p__Basidiomycota;c__Agaricomycetes;o__Polyporales;f__Polyporaceae;g__Trametes;s__Trametes_polyzona;t__human-animal;t__human-animal	k__Fungi;p__Ascomycota;c__Dothideomycetes;o__Pleosporales;f__Neohendersoniaceae;g__Medicopsis;s__Medicopsis_romeroi;t__human-animal;t__human-animal	k__Fungi;p__Ascomycota;c__Eurotiomycetes;o__Onygenales;f__Arthrodermataceae;g__Microsporum;s__Microsporum_canis;t__human-animal;t__human-animal	k__Fungi;p__Ascomycota;c__Eurotiomycetes;o__Onygenales;f__Arthrodermataceae;g__Trichophyton;s__Trichophyton_violaceum;t__human-animal;t__human-animal	k__Fungi;p__Ascomycota;c__Sordariomycetes;o__Calosphaeriales;f__Pleurostomataceae;g__Pleurostoma;s__Pleurostoma_richardsiae;t__human-animal;t__human-animal	k__Fungi;p__Ascomycota;c__Eurotiomycetes;o__Eurotiales;f__Aspergillaceae;g__Aspergillus;s__Aspergillus_clavatus;t__human-animal;t__human-animal	k__Fungi;p__Ascomycota;c__Eurotiomycetes;o__Eurotiales;f__Aspergillaceae;g__Penicillium;s__Penicillium_commune;t__human-animal;t__human-animal	k__Fungi;p__Ascomycota;c__Saccharomycetes;o__Phaffomycetales;f__Phaffomycetaceae;g__Cyberlindnera;s__Cyberlindnera_jadinii;t__human-animal;t__human-animal	k__Fungi;p__Ascomycota;c__Eurotiomycetes;o__Eurotiales;f__Aspergillaceae;g__Aspergillus;s__Aspergillus_alliaceus;t__human-animal;t__human-animal	k__Fungi;p__Ascomycota;c__Eurotiomycetes;o__Eurotiales;f__Aspergillaceae;g__Penicillium;s__Penicillium_adametzioides;t__human-animal;t__human-animal	k__Fungi;p__Ascomycota;c__Sordariomycetes;o__Hypocreales;f__Nectriaceae;g__Fusarium;s__Fusarium_petroliphilum;t__human-animal;t__human-animal	k__Fungi;p__Ascomycota;c__Sordariomycetes;o__Hypocreales;f__Bionectriaceae;g__Acremonium;s__Acremonium_charticola;t__human-animal;t__human-animal	k__Fungi;p__Basidiomycota;c__Tremellomycetes;o__Trichosporonales;f__Trichosporonaceae;g__Cutaneotrichosporon;s__Cutaneotrichosporon_dermatis;t__human-animal;t__human-animal	k__Fungi;p__Ascomycota;c__Eurotiomycetes;o__Eurotiales;f__Aspergillaceae;g__Penicillium;s__Penicillium_citreonigrum;t__human-animal;t__human-animal	k__Fungi;p__Ascomycota;c__Leotiomycetes;o__Thelebolales;f__Pseudeurotiaceae;g__Pseudogymnoascus;s__Pseudogymnoascus_pannorum;t__human-animal;t__human-animal	k__Fungi;p__Ascomycota;c__Eurotiomycetes;o__Chaetothyriales;f__Herpotrichiellaceae;g__Exophiala;s__Exophiala_bergeri;t__human-animal;t__human-animal	k__Fungi;p__Ascomycota;c__Sordariomycetes;o__Microascales;f__Microascaceae;g__Scedosporium;s__Scedosporium_aurantiacum;t__human-animal;t__human-animal	k__Fungi;p__Ascomycota;c__Sordariomycetes;o__Sordariales;f__Chaetomiaceae;g__Myceliophthora;s__Myceliophthora_thermophila;t__human-animal;t__human-animal	k__Fungi;p__Ascomycota;c__Eurotiomycetes;o__Chaetothyriales;f__Herpotrichiellaceae;g__Exophiala;s__Exophiala_pisciphila;t__human-animal;t__human-animal	k__Fungi;p__Ascomycota;c__Saccharomycetes;o__Saccharomycetales;f__Saccharomycetaceae;g__Torulaspora;s__Torulaspora_delbrueckii;t__human-animal;t__human-animal	k__Fungi;p__Ascomycota;c__Saccharomycetes;o__Saccharomycodales;f__Saccharomycodaceae;g__Hanseniaspora;s__Hanseniaspora_uvarum;t__human-animal;t__human-animal	k__Fungi;p__Ascomycota;c__Eurotiomycetes;o__Chaetothyriales;f__Herpotrichiellaceae;g__Cladophialophora;s__Cladophialophora_carrionii;t__human-animal;t__human-animal	k__Fungi;p__Ascomycota;c__Saccharomycetes;o__Saccharomycetales;f__Saccharomycetales_fam_Incertae_sedis;g__Candida;s__Candida_tropicalis;t__human-animal;t__human-animal
k__Fungi;p__Ascomycota;c__Eurotiomycetes;o__Onygenales;f__Onygenaceae;g__Auxarthron;s__Auxarthron_alboluteum;t__human-animal;t__human-animal	k__Fungi;p__Rozellomycota;c__Microsporidea;o__Nosematida;f__Nosematidae;g__Nosema;s__Nosema_bombycis;t__human-animal;t__human-animal	k__Fungi;p__Ascomycota;c__Sordariomycetes;o__Hypocreales;f__Cordycipitaceae;g__Parengyodontium;s__Parengyodontium_album;t__human-animal;t__human-animal	k__Fungi;p__Ascomycota;c__Eurotiomycetes;o__Eurotiales;f__Aspergillaceae;g__Aspergillus;s__Aspergillus_alliaceus;t__human-animal;t__human-animal	k__Fungi;p__Ascomycota;c__Eurotiomycetes;o__Onygenales;f__Arthrodermataceae;g__Paraphyton;s__Paraphyton_cookei;t__human-animal;t__human-animal	k__Fungi;p__Ascomycota;c__Eurotiomycetes;o__Onygenales;f__Arthrodermataceae;g__Nannizzia;s__Nannizzia_fulva;t__human-animal;t__human-animal	k__Fungi;p__Ascomycota;c__Saccharomycetes;o__Saccharomycetales;f__Saccharomycetales_fam_incertae_sedis;g__Candida;s__Candida_santamariae;t__human-animal;t__human-animal	k__Fungi;p__Ascomycota;c__Dothideomycetes;o__Venturiales;f__Sympoventuriaceae;g__Verruconis;s__Verruconis_gallopava;t__human-animal;t__human-animal	k__Fungi;p__Ascomycota;c__Eurotiomycetes;o__Onygenales;f__Arthrodermataceae;g__Paraphyton;s__Paraphyton_cookei;t__human-animal;t__human-animal	k__Fungi;p__Ascomycota;c__Eurotiomycetes;o__Eurotiales;f__Aspergillaceae;g__Penicillium;s__Penicillium_spinulosum;t__human-animal;t__human-animal	k__Fungi;p__Ascomycota;c__Dothideomycetes;o__Pleosporales;f__Pleosporaceae;g__Alternaria;s__Alternaria_infectoria;t__human-animal;t__human-animal	k__Fungi;p__Ascomycota;c__Eurotiomycetes;o__Chaetothyriales;f__Herpotrichiellaceae;g__Cladophialophora;s__Cladophialophora_carrionii;t__human-animal;t__human-animal	k__Fungi;p__Basidiomycota;c__Agaricomycetes;o__Hymenochaetales;f__Hymenochaetaceae;g__Tropicoporus;s__Tropicoporus_tropicalis;t__human-animal;t__human-animal	k__Fungi;p__Ascomycota;c__Leotiomycetes;o__Thelebolales;f__Pseudeurotiaceae;g__Pseudogymnoascus;s__Pseudogymnoascus_pannorum;t__human-animal;t__human-animal	k__Fungi;p__Ascomycota;c__Sordariomycetes;o__Ophiostomatales;f__Ophiostomataceae;g__Sporothrix;s__Sporothrix_schenckii;t__human-animal;t__human-animal	k__Fungi;p__Basidiomycota;c__Malasseziomycetes;o__Malasseziales;f__Malasseziaceae;g__Malassezia;s__Malassezia_pachydermatis;t__human-animal;t__human-animal	k__Fungi;p__Ascomycota;c__Eurotiomycetes;o__Onygenales;f__Onygenaceae;g__Auxarthron;s__Auxarthron_alboluteum;t__human-animal;t__human-animal	k__Fungi;p__Ascomycota;c__Eurotiomycetes;o__Eurotiales;f__Aspergillaceae;g__Aspergillus;s__Aspergillus_versicolor;t__human-animal;t__human-animal	k__Fungi;p__Ascomycota;c__Saccharomycetes;o__Saccharomycetales;f__Saccharomycetaceae;g__Kluyveromyces;s__Kluyveromyces_marxianus;t__human-animal;t__human-animal	k__Fungi;p__Ascomycota;c__Sordariomycetes;o__Microascales;f__Microascaceae;g__Microascus;s__Microascus_cirrosus;t__human-animal;t__human-animal	k__Fungi;p__Ascomycota;c__Eurotiomycetes;o__Onygenales;f__Onygenaceae;g__Coccidioides;s__Coccidioides_immitis;t__human-animal;t__human-animal	k__Fungi;p__Ascomycota;c__Dothideomycetes;o__Dothideales;f__Cladosporiaceae;g__Cladosporium;s__Cladosporium_herbarum;t__human-animal;t__human-animal	k__Fungi;p__Ascomycota;c__Dothideomycetes;o__Pleosporales;f__Microsphaeropsidaceae;g__Microsphaeropsis;s__Microsphaeropsis_arundinis;t__human-animal;t__human-animal	k__Fungi;p__Mucoromycota;c__Mucoromycetes;o__Mucorales;f__Rhizopodaceae;g__Rhizopus;s__Rhizopus_homothallicus;t__human-animal;t__human-animal	k__Fungi;p__Ascomycota;c__Eurotiomycetes;o__Eurotiales;f__Trichocomaceae;g__Talaromyces;s__Talaromyces_verruculosus;t__human-animal;t__human-animal	k__Fungi;p__Ascomycota;c__Eurotiomycetes;o__Eurotiales;f__Thermoascaceae;g__Thermoascus;s__Thermoascus_crustaceus;t__human-animal;t__human-animal	k__Fungi;p__Ascomycota;c__Saccharomycetes;o__Saccharomycetales;f__Saccharomycetaceae;g__Kluyveromyces;s__Kluyveromyces_marxianus;t__human-animal;t__human-animal	k__Fungi;p__Ascomycota;c__Saccharomycetes;o__Saccharomycetales;f__Saccharomycetaceae;g__Saccharomyces;s__Saccharomyces_paradoxus;t__human-animal;t__human-animal	k__Fungi;p__Ascomycota;c__Eurotiomycetes;o__Onygenales;f__Arthrodermataceae;g__Microsporum;s__Microsporum_gypseum;t__human-animal;t__human-animal	k__Fungi;p__Ascomycota;c__Eurotiomycetes;o__Onygenales;f__Onygenaceae;g__Auxarthron;s__Auxarthron_alboluteum;t__human-animal;t__human-animal	k__Fungi;p__Mucoromycota;c__Mucoromycetes;o__Mucorales;f__Mucoraceae;g__Mucor;s__Mucor_amphibiorum;t__human-animal;t__human-animal	k__Fungi;p__Ascomycota;c__Leotiomycetes;o__Thelebolales;f__Pseudeurotiaceae;g__Pseudogymnoascus;s__Pseudogymnoascus_pannorum;t__human-animal;t__human-animal	k__Fungi;p__Ascomycota;c__Saccharomycetes;o__Saccharomycetales;f__Saccharomycetales_fam_incertae_sedis;g__Candida;s__Candida_metapsilosis;t__human-animal;t__human-animal	k__Fungi;p__Ascomycota;c__Eurotiomycetes;o__Chaetothyriales;f__Herpotrichiellaceae;g__Exophiala;s__Exophiala_alcalophila;t__human-animal;t__human-animal	k__Fungi;p__Mucoromycota;c__Mucoromycetes;o__Mucorales;f__Mucoraceae;g__Mucor;s__Mucor_flavus;t__human-animal;t__human-animal	k__Fungi;p__Ascomycota;c__Eurotiomycetes;o__Eurotiales;f__Aspergillaceae;g__Penicillium;s__Penicillium_spinulosum;t__human-animal;t__human-animal	k__Fungi;p__Ascomycota;c__Eurotiomycetes;o__Chaetothyriales;f__Herpotrichiellaceae;g__Fonsecaea;s__Fonsecaea_monophora;t__human-animal;t__human-animal	k__Fungi;p__Mucoromycota;c__Mucoromycetes;o__Mucorales;f__Mucoraceae;g__Mucor;s__Mucor_indicus;t__human-animal;t__human-animal	k__Fungi;p__Ascomycota;c__Eurotiomycetes;o__Eurotiales;f__Aspergillaceae;g__Aspergillus;s__Aspergillus_udagawae;t__human-animal;t__human-animal	k__Fungi;p__Ascomycota;c__Sordariomycetes;o__Hypocreales;f__Sarocladiaceae;g__Sarocladium;s__Sarocladium_strictum;t__human-animal;t__human-animal	k__Fungi;p__Ascomycota;c__Eurotiomycetes;o__Chaetothyriales;f__Herpotrichiellaceae;g__Rhinocladiella;s__Rhinocladiella_aquaspersa;t__human-animal;t__human-animal	k__Fungi;p__Basidiomycota;c__Agaricomycetes;o__Polyporales;f__Polyporaceae;g__Trametes;s__Trametes_polyzona;t__human-animal;t__human-animal	k__Fungi;p__Mucoromycota;c__Mucoromycetes;o__Mucorales;f__Rhizopodaceae;g__Rhizopus;s__Rhizopus_delemar;t__human-animal;t__human-animal	k__Fungi;p__Ascomycota;c__Eurotiomycetes;o__Eurotiales;f__Aspergillaceae;g__Penicillium;s__Penicillium_janthinellum;t__human-animal;t__human-animal	k__Fungi;p__Ascomycota;c__Eurotiomycetes;o__Eurotiales;f__Aspergillaceae;g__Aspergillus;s__Aspergillus_udagawae;t__human-animal;t__human-animal	k__Fungi;p__Ascomycota;c__Sordariomycetes;o__Hypocreales;f__Cordycipitaceae;g__Isaria;s__Isaria_fumosorosea;t__human-animal;t__human-animal	k__Fungi;p__Ascomycota;c__Sordariomycetes;o__Sordariales;f__Chaetomiaceae;g__Myceliophthora;s__Myceliophthora_thermophila;t__human-animal;t__human-animal	k__Fungi;p__Ascomycota;c__Eurotiomycetes;o__Eurotiales;f__Aspergillaceae;g__Penicillium;s__Penicillium_concentricum;t__human-animal;t__human-animal	k__Fungi;p__Ascomycota;c__Eurotiomycetes;o__Eurotiales;f__Aspergillaceae;g__Aspergillus;s__Aspergillus_alliaceus;t__human-animal;t__human-animal	k__Fungi;p__Ascomycota;c__Eurotiomycetes;o__Eurotiales;f__Aspergillaceae;g__Aspergillus;s__Aspergillus_sydowii;t__human-animal;t__human-animal
k__Fungi;p__Ascomycota;c__Eurotiomycetes;o__Eurotiales;f__Aspergillaceae;g__Penicillium;s__Penicillium_corylophilum;t__human-animal;t__human-animal	k__Fungi;p__Ascomycota;c__Saccharomycetes;o__Saccharomycetales;f__Saccharomycetaceae;g__Kluyveromyces;s__Kluyveromyces_marxianus;t__human-animal;t__human-animal	k__Fungi;p__Ascomycota;c__Saccharomycetes;o__Ascoideales;f__Saccharomycopsidaceae;g__Saccharomycopsis;s__Saccharomycopsis_fibuligera;t__human-animal;t__human-animal	k__Fungi;p__Ascomycota;c__Sordariomycetes;o__Hypocreales;f__Nectriaceae;g__Fusarium;s__Fusarium_delphinoides;t__human-animal;t__human-animal	k__Fungi;p__Ascomycota;c__Sordariomycetes;o__Microascales;f__Microascaceae;g__Microascus;s__Microascus_cirrosus;t__human-animal;t__human-animal	k__Fungi;p__Ascomycota;c__Eurotiomycetes;o__Eurotiales;f__Aspergillaceae;g__Penicillium;s__Penicillium_paneum;t__human-animal;t__human-animal	k__Fungi;p__Ascomycota;c__Sordariomycetes;o__Hypocreales;f__Cordycipitaceae;g__Cordyceps;s__Cordyceps_fumosorosea;t__human-animal;t__human-animal	k__Fungi;p__Ascomycota;c__Eurotiomycetes;o__Onygenales;f__Arthrodermataceae;g__Trichophyton;s__Trichophyton_benhamiae;t__human-animal;t__human-animal	k__Fungi;p__Basidiomycota;c__Agaricomycetes;o__Polyporales;f__Polyporaceae;g__Trametes;s__Trametes_polyzona;t__human-animal;t__human-animal	k__Fungi;p__Ascomycota;c__Eurotiomycetes;o__Chaetothyriales;f__Herpotrichiellaceae;g__Exophiala;s__Exophiala_pisciphila;t__human-animal;t__human-animal	k__Fungi;p__Basidiomycota;c__Malasseziomycetes;o__Malasseziales;f__Malasseziaceae;g__Malassezia;s__Malassezia_slooffiae;t__human-animal;t__human-animal	k__Fungi;p__Basidiomycota;c__Tremellomycetes;o__Tremellales;f__Rhynchogastremaceae;g__Papiliotrema;s__Papiliotrema_flavescens;t__human-animal;t__human-animal	k__Fungi;p__Basidiomycota;c__Agaricomycetes;o__Agaricales;f__Hydnangiaceae;g__Laccaria;s__Laccaria_bicolor;t__human-animal;t__human-animal	k__Fungi;p__Mucoromycota;c__Mucoromycetes;o__Mucorales;f__Syncephalastraceae;g__Syncephalastrum;s__Syncephalastrum_racemosum;t__human-animal;t__human-animal	k__Fungi;p__Ascomycota;c__Saccharomycetes;o__Saccharomycetales;f__Saccharomycetales_fam_incertae_sedis;g__Candida;s__Candida_railenensis;t__human-animal;t__human-animal	k__Fungi;p__Ascomycota;c__Saccharomycetes;o__Saccharomycetales;f__Saccharomycetaceae;g__Kluyveromyces;s__Kluyveromyces_marxianus;t__human-animal;t__human-animal	k__Fungi;p__Ascomycota;c__Pichiomycetes;o__Serinales;f__Metschnikowiaceae;g__Clavispora;s__Clavispora_lusitaniae;t__human-animal;t__human-animal	k__Fungi;p__Ascomycota;c__Eurotiomycetes;o__Eurotiales;f__Trichocomaceae;g__Talaromyces;s__Talaromyces_verruculosus;t__human-animal;t__human-animal	k__Fungi;p__Ascomycota;c__Eurotiomycetes;o__Eurotiales;f__Aspergillaceae;g__Penicillium;s__Penicillium_citreonigrum;t__human-animal;t__human-animal	k__Fungi;p__Ascomycota;c__Eurotiomycetes;o__Chaetothyriales;f__Herpotrichiellaceae;g__Exophiala;s__Exophiala_pisciphila;t__human-animal;t__human-animal	k__Fungi;p__Ascomycota;c__Eurotiomycetes;o__Onygenales;f__Ajellomycetaceae;g__Paracoccidioides;s__Paracoccidioides_brasiliensis;t__human-animal;t__human-animal	k__Fungi;p__Ascomycota;c__Saccharomycetes;o__Saccharomycetales;f__Saccharomycetales_fam_Incertae_sedis;g__Candida;s__Candida_albicans;t__human-animal;t__human-animal	k__Fungi;p__Ascomycota;c__Sordariomycetes;o__Hypocreales;f__Cordycipitaceae;g__Akanthomyces;s__Akanthomyces_lecanii;t__human-animal;t__human-animal	k__Fungi;p__Ascomycota;c__Sordariomycetes;o__Hypocreales;f__Sarocladiaceae;g__Sarocladium;s__Sarocladium_strictum;t__human-animal;t__human-animal	k__Fungi;p__Ascomycota;c__Saccharomycetes;o__Saccharomycetales;f__Saccharomycetales_fam_Incertae_sedis;g__Candida;s__Candida_tropicalis;t__human-animal;t__human-animal	k__Fungi;p__Ascomycota;c__Pichiomycetes;o__Serinales;f__Debaryomycetaceae;g__Diutina;s__Diutina_catenulata;t__human-animal;t__human-animal	k__Fungi;p__Ascomycota;c__Eurotiomycetes;o__Onygenales;f__Arthrodermataceae;g__Trichophyton;s__Trichophyton_schoenleinii;t__human-animal;t__human-animal	k__Fungi;p__Ascomycota;c__Eurotiomycetes;o__Onygenales;f__Ajellomycetaceae;g__Blastomyces;s__Blastomyces_dermatitidis;t__human-animal;t__human-animal	k__Fungi;p__Ascomycota;c__Sordariomycetes;o__Sordariales;f__Chaetomiaceae;g__Amesia;s__Amesia_atrobrunnea;t__human-animal;t__human-animal	k__Fungi;p__Ascomycota;c__Dipodascomycetes;o__Dipodascales;f__Dipodascaceae;g__Magnusiomyces;s__Magnusiomyces_capitatus;t__human-animal;t__human-animal	k__Fungi;p__Ascomycota;c__Eurotiomycetes;o__Chaetothyriales;f__Herpotrichiellaceae;g__Cladophialophora;s__Cladophialophora_bantiana;t__human-animal;t__human-animal	k__Fungi;p__Ascomycota;c__Eurotiomycetes;o__Eurotiales;f__Aspergillaceae;g__Penicillium;s__Penicillium_decumbens;t__human-animal;t__human-animal	k__Fungi;p__Ascomycota;c__Sordariomycetes;o__Microascales;f__Microascaceae;g__Microascus;s__Microascus_cirrosus;t__human-animal;t__human-animal	k__Fungi;p__Ascomycota;c__Eurotiomycetes;o__Chaetothyriales;f__Herpotrichiellaceae;g__Exophiala;s__Exophiala_pisciphila;t__human-animal;t__human-animal	k__Fungi;p__Ascomycota;c__Saccharomycetes;o__Saccharomycetales;f__Saccharomycetales_fam_incertae_sedis;g__Candida;s__Candida_membranifaciens;t__human-animal;t__human-animal	k__Fungi;p__Ascomycota;c__Eurotiomycetes;o__Chaetothyriales;f__Herpotrichiellaceae;g__Phialophora;s__Phialophora_verrucosa;t__human-animal;t__human-animal	k__Fungi;p__Mucoromycota;c__Mucoromycetes;o__Mucorales;f__Saksenaeaceae;g__Saksenaea;s__Saksenaea_vasiformis;t__human-animal;t__human-animal	k__Fungi;p__Ascomycota;c__Sordariomycetes;o__Hypocreales;f__Nectriaceae;g__Fusarium;s__Fusarium_delphinoides;t__human-animal;t__human-animal	k__Fungi;p__Basidiomycota;c__Agaricomycetes;o__Hymenochaetales;f__Hymenochaetaceae;g__Tropicoporus;s__Tropicoporus_tropicalis;t__human-animal;t__human-animal	k__Fungi;p__Ascomycota;c__Eurotiomycetes;o__Onygenales;f__Arthrodermataceae;g__Trichophyton;s__Trichophyton_violaceum;t__human-animal;t__human-animal	k__Fungi;p__Ascomycota;c__Saccharomycetes;o__Saccharomycetales;f__Saccharomycetales_fam_incertae_sedis;g__Candida;s__Candida_tropicalis;t__human-animal;t__human-animal	k__Fungi;p__Ascomycota;c__Sordariomycetes;o__Sordariales;f__Chaetomiaceae;g__Acrophialophora;s__Acrophialophora_fusispora;t__human-animal;t__human-animal	k__Fungi;p__Basidiomycota;c__Exobasidiomycetes;o__Exobasidiales;f__Cryptobasidiaceae;g__Acaromyces;s__Acaromyces_ingoldii;t__human-animal;t__human-animal	k__Fungi;p__Ascomycota;c__Eurotiomycetes;o__Eurotiales;f__Aspergillaceae;g__Aspergillus;s__Aspergillus_flavipes;t__human-animal;t__human-animal	k__Fungi;p__Ascomycota;c__Eurotiomycetes;o__Chaetothyriales;f__Trichomeriaceae;g__Knufia;s__Knufia_epidermidis;t__human-animal;t__human-animal	k__Fungi;p__Ascomycota;c__Sordariomycetes;o__Calosphaeriales;f__Pleurostomataceae;g__Pleurostoma;s__Pleurostoma_richardsiae;t__human-animal;t__human-animal	k__Fungi;p__Basidiomycota;c__Tremellomycetes;o__Cystofilobasidiales;f__Cystofilobasidiaceae;g__Cystofilobasidium;s__Cystofilobasidium_macerans;t__human-animal;t__human-animal	k__Fungi;p__Ascomycota;c__Eurotiomycetes;o__Onygenales;f__Onygenaceae;g__Coccidioides;s__Coccidioides_posadasii;t__human-animal;t__human-animal	k__Fungi;p__Ascomycota;c__Eurotiomycetes;o__Onygenales;f__Onygenaceae;g__Coccidioides;s__Coccidioides_posadasii;t__human-animal;t__human-animal	k__Fungi;p__Ascomycota;c__Eurotiomycetes;o__Eurotiales;f__Aspergillaceae;g__Penicillium;s__Penicillium_miczynskii;t__human-animal;t__human-animal
k__Fungi;p__Basidiomycota;c__Malasseziomycetes;o__Malasseziales;f__Malasseziaceae;g__Malassezia;s__Malassezia_sympodialis;t__human-animal;t__human-animal	k__Fungi;p__Basidiomycota;c__Agaricomycetes;o__Agaricales;f__Psathyrellaceae;g__Coprinopsis;s__Coprinopsis_cinerea;t__human-animal;t__human-animal	k__Fungi;p__Ascomycota;c__Saccharomycetes;o__Phaffomycetales;f__Phaffomycetaceae;g__Cyberlindnera;s__Cyberlindnera_jadinii;t__human-animal;t__human-animal	k__Fungi;p__Ascomycota;c__Eurotiomycetes;o__Chaetothyriales;f__Herpotrichiellaceae;g__Fonsecaea;s__Fonsecaea_monophora;t__human-animal;t__human-animal	k__Fungi;p__Ascomycota;c__Eurotiomycetes;o__Eurotiales;f__Aspergillaceae;g__Penicillium;s__Penicillium_commune;t__human-animal;t__human-animal	k__Fungi;p__Basidiomycota;c__Tremellomycetes;o__Trichosporonales;f__Trichosporonaceae;g__Trichosporon;s__Trichosporon_inkin;t__human-animal;t__human-animal	k__Fungi;p__Basidiomycota;c__Tremellomycetes;o__Tremellales;f__Rhynchogastremaceae;g__Papiliotrema;s__Papiliotrema_laurentii;t__human-animal;t__human-animal	k__Fungi;p__Ascomycota;c__Sordariomycetes;o__Hypocreales;f__Clavicipitaceae;g__Pochonia;s__Pochonia_chlamydosporia;t__human-animal;t__human-animal	k__Fungi;p__Ascomycota;c__Eurotiomycetes;o__Eurotiales;f__Aspergillaceae;g__Aspergillus;s__Aspergillus_fischeri;t__human-animal;t__human-animal	k__Fungi;p__Ascomycota;c__Sordariomycetes;o__Microascales;f__Microascaceae;g__Scedosporium;s__Scedosporium_prolificans;t__human-animal;t__human-animal	k__Fungi;p__Ascomycota;c__Eurotiomycetes;o__Eurotiales;f__Aspergillaceae;g__Penicillium;s__Penicillium_brasilianum;t__human-animal;t__human-animal	k__Fungi;p__Ascomycota;c__Sordariomycetes;o__Microascales;f__Microascaceae;g__Scedosporium;s__Scedosporium_prolificans;t__human-animal;t__human-animal	k__Fungi;p__Ascomycota;c__Eurotiomycetes;o__Eurotiales;f__Aspergillaceae;g__Aspergillus;s__Aspergillus_flavus;t__human-animal;t__human-animal	k__Fungi;p__Ascomycota;c__Eurotiomycetes;o__Eurotiales;f__Trichocomaceae;g__Talaromyces;s__Talaromyces_amestolkiae;t__human-animal;t__human-animal	k__Fungi;p__Ascomycota;c__Pichiomycetes;o__Pichiales;f__Pichiaceae;g__Pichia;s__Pichia_norvegensis;t__human-animal;t__human-animal	k__Fungi;p__Mucoromycota;c__Mucoromycetes;o__Mucorales;f__Mucoraceae;g__Mucor;s__Mucor_flavus;t__human-animal;t__human-animal	k__Fungi;p__Ascomycota;c__Saccharomycetes;o__Saccharomycetales;f__Saccharomycetales_fam_incertae_sedis;g__Candida;s__Candida_quercitrusa;t__human-animal;t__human-animal	k__Fungi;p__Ascomycota;c__Eurotiomycetes;o__Eurotiales;f__Aspergillaceae;g__Penicillium;s__Penicillium_miczynskii;t__human-animal;t__human-animal	k__Fungi;p__Ascomycota;c__Pichiomycetes;o__Serinales;f__Debaryomycetaceae;g__Lodderomyces;s__Lodderomyces_elongisporus;t__human-animal;t__human-animal	k__Fungi;p__Basidiomycota;c__Tremellomycetes;o__Cystofilobasidiales;f__Cystofilobasidiaceae;g__Cystofilobasidium;s__Cystofilobasidium_macerans;t__human-animal;t__human-animal	k__Fungi;p__Mucoromycota;c__Mucoromycetes;o__Mucorales;f__Lichtheimiaceae;g__Lichtheimia;s__Lichtheimia_ornata;t__human-animal;t__human-animal	k__Fungi;p__Ascomycota;c__Pichiomycetes;o__Serinales;f__Debaryomycetaceae;g__Meyerozyma;s__Meyerozyma_guilliermondii;t__human-animal;t__human-animal	k__Fungi;p__Basidiomycota;c__Malasseziomycetes;o__Malasseziales;f__Malasseziaceae;g__Malassezia;s__Malassezia_slooffiae;t__human-animal;t__human-animal	k__Fungi;p__Ascomycota;c__Eurotiomycetes;o__Onygenales;f__Arthrodermataceae;g__Nannizzia;s__Nannizzia_gypsea;t__human-animal;t__human-animal	k__Fungi;p__Ascomycota;c__Eurotiomycetes;o__Onygenales;f__Onygenaceae;g__Aphanoascus;s__Aphanoascus_fulvescens;t__human-animal;t__human-animal	k__Fungi;p__Ascomycota;c__Sordariomycetes;o__Microascales;f__Microascaceae;g__Microascus;s__Microascus_cirrosus;t__human-animal;t__human-animal	k__Fungi;p__Ascomycota;c__Sordariomycetes;o__Hypocreales;f__Cordycipitaceae;g__Parengyodontium;s__Parengyodontium_album;t__human-animal;t__human-animal	k__Fungi;p__Basidiobolomycota;c__Basidiobolomycetes;o__Basidiobolales;f__Basidiobolaceae;g__Basidiobolus;s__Basidiobolus_ranarum;t__human-animal;t__human-animal	k__Fungi;p__Ascomycota;c__Eurotiomycetes;o__Onygenales;f__Onygenaceae;g__Aphanoascus;s__Aphanoascus_keratinophilus;t__human-animal;t__human-animal	k__Fungi;p__Ascomycota;c__Dothideomycetes;o__Eremomycetales;f__Eremomycetaceae;g__Arthrographis;s__Arthrographis_kalrae;t__human-animal;t__human-animal	k__Fungi;p__Basidiomycota;c__Tremellomycetes;o__Trichosporonales;f__Trichosporonaceae;g__Vanrija;s__Vanrija_humicola;t__human-animal;t__human-animal	k__Fungi;p__Basidiomycota;c__Tremellomycetes;o__Trichosporonales;f__Trichosporonaceae;g__Cutaneotrichosporon;s__Cutaneotrichosporon_dermatis;t__human-animal;t__human-animal	k__Fungi;p__Ascomycota;c__Eurotiomycetes;o__Eurotiales;f__Thermoascaceae;g__Thermoascus;s__Thermoascus_crustaceus;t__human-animal;t__human-animal	k__Fungi;p__Ascomycota;c__Sordariomycetes;o__Hypocreales;f__Cordycipitaceae;g__Akanthomyces;s__Akanthomyces_lecanii;t__human-animal;t__human-animal	k__Fungi;p__Ascomycota;c__Eurotiomycetes;o__Eurotiales;f__Trichocomaceae;g__Talaromyces;s__Talaromyces_pinophilus;t__human-animal;t__human-animal	k__Fungi;p__Ascomycota;c__Sordariomycetes;o__Microascales;f__Microascaceae;g__Scedosporium;s__Scedosporium_boydii;t__human-animal;t__human-animal	k__Fungi;p__Ascomycota;c__Pichiomycetes;o__Pichiales;f__Pichiaceae;g__Pichia;s__Pichia_kluyveri;t__human-animal;t__human-animal	k__Fungi;p__Ascomycota;c__Eurotiomycetes;o__Eurotiales;f__Aspergillaceae;g__Penicillium;s__Penicillium_decumbens;t__human-animal;t__human-animal	k__Fungi;p__Ascomycota;c__Sordariomycetes;o__Hypocreales;f__Nectriaceae;g__Fusarium;s__Fusarium_petroliphilum;t__human-animal;t__human-animal	k__Fungi;p__Ascomycota;c__Sordariomycetes;o__Hypocreales;f__Nectriaceae;g__Fusarium;s__Fusarium_delphinoides;t__human-animal;t__human-animal	k__Fungi;p__Ascomycota;c__Sordariomycetes;o__Microascales;f__Microascaceae;g__Scedosporium;s__Scedosporium_boydii;t__human-animal;t__human-animal	k__Fungi;p__Ascomycota;c__Sordariomycetes;o__Hypocreales;f__Stachybotryaceae;g__Stachybotrys;s__Stachybotrys_chlorohalonata;t__human-animal;t__human-animal	k__Fungi;p__Basidiomycota;c__Tremellomycetes;o__Filobasidiales;f__Filobasidiaceae;g__Naganishia;s__Naganishia_albida;t__human-animal;t__human-animal	k__Fungi;p__Ascomycota;c__Eurotiomycetes;o__Eurotiales;f__Trichocomaceae;g__Talaromyces;s__Talaromyces_diversus;t__human-animal;t__human-animal	k__Fungi;p__Ascomycota;c__Sordariomycetes;o__Sordariales;f__Chaetomiaceae;g__Amesia;s__Amesia_atrobrunnea;t__human-animal;t__human-animal	k__Fungi;p__Ascomycota;c__Eurotiomycetes;o__Onygenales;f__Arthrodermataceae;g__Trichophyton;s__Trichophyton_mentagrophytes;t__human-animal;t__human-animal	k__Fungi;p__Ascomycota;c__Sordariomycetes;o__Hypocreales;f__Hypocreaceae;g__Trichoderma;s__Trichoderma_asperelloides;t__human-animal;t__human-animal	k__Fungi;p__Ascomycota;c__Eurotiomycetes;o__Chaetothyriales;f__Herpotrichiellaceae;g__Fonsecaea;s__Fonsecaea_brasiliensis;t__human-animal;t__human-animal	k__Fungi;p__Ascomycota;c__Eurotiomycetes;o__Chaetothyriales;f__Trichomeriaceae;g__Knufia;s__Knufia_epidermidis;t__human-animal;t__human-animal	k__Fungi;p__Ascomycota;c__Eurotiomycetes;o__Chaetothyriales;f__Herpotrichiellaceae;g__Exophiala;s__Exophiala_pisciphila;t__human-animal;t__human-animal
k__Fungi;p__Ascomycota;c__Sordariomycetes;o__Hypocreales;f__Cordycipitaceae;g__Beauveria;s__Beauveria_brongniartii;t__human-animal;t__human-animal	k__Fungi;p__Ascomycota;c__Eurotiomycetes;o__Onygenales;f__Arthrodermataceae;g__Microsporum;s__Microsporum_gypseum;t__human-animal;t__human-animal	k__Fungi;p__Ascomycota;c__Eurotiomycetes;o__Onygenales;f__Arthrodermataceae;g__Trichophyton;s__Trichophyton_interdigitale;t__human-animal;t__human-animal	k__Fungi;p__Ascomycota;c__Dothideomycetes;o__Pleosporales;f__Microsphaeropsidaceae;g__Microsphaeropsis;s__Microsphaeropsis_arundinis;t__human-animal;t__human-animal	k__Fungi;p__Ascomycota;c__Sordariomycetes;o__Hypocreales;f__Ophiocordycipitaceae;g__Hirsutella;s__Hirsutella_thompsonii;t__human-animal;t__human-animal	k__Fungi;p__Ascomycota;c__Sordariomycetes;o__Microascales;f__Microascaceae;g__Scedosporium;s__Scedosporium_aurantiacum;t__human-animal;t__human-animal	k__Fungi;p__Ascomycota;c__Eurotiomycetes;o__Eurotiales;f__Trichocomaceae;g__Talaromyces;s__Talaromyces_verruculosus;t__human-animal;t__human-animal	k__Fungi;p__Ascomycota;c__Sordariomycetes;o__Hypocreales;f__Cordycipitaceae;g__Cordyceps;s__Cordyceps_militaris;t__human-animal;t__human-animal	k__Fungi;p__Ascomycota;c__Sordariomycetes;o__Hypocreales;f__Cordycipitaceae;g__Parengyodontium;s__Parengyodontium_album;t__human-animal;t__human-animal	k__Fungi;p__Ascomycota;c__Eurotiomycetes;o__Chaetothyriales;f__Herpotrichiellaceae;g__Exophiala;s__Exophiala_jeanselmei;t__human-animal;t__human-animal	k__Fungi;p__Ascomycota;c__Eurotiomycetes;o__Onygenales;f__Ajellomycetaceae;g__Histoplasma;s__Histoplasma_capsulatum.var.capsulatum;t__human-animal;t__human-animal	k__Fungi;p__Ascomycota;c__Sordariomycetes;o__Hypocreales;f__Hypocreaceae;g__Trichoderma;s__Trichoderma_sinuosum;t__human-animal;t__human-animal	k__Fungi;p__Ascomycota;c__Sordariomycetes;o__Microascales;f__Microascaceae;g__Microascus;s__Microascus_cirrosus;t__human-animal;t__human-animal	k__Fungi;p__Ascomycota;c__Sordariomycetes;o__Hypocreales;f__Hypocreaceae;g__Trichoderma;s__Trichoderma_asperelloides;t__human-animal;t__human-animal	k__Fungi;p__Ascomycota;c__Eurotiomycetes;o__Onygenales;f__Ajellomycetaceae;g__Paracoccidioides;s__Paracoccidioides_brasiliensis;t__human-animal;t__human-animal	k__Fungi;p__Ascomycota;c__Eurotiomycetes;o__Chaetothyriales;f__Herpotrichiellaceae;g__Phialophora;s__Phialophora_verrucosa;t__human-animal;t__human-animal	k__Fungi;p__Ascomycota;c__Eurotiomycetes;o__Chaetothyriales;f__Herpotrichiellaceae;g__Exophiala;s__Exophiala_phaeomuriformis;t__human-animal;t__human-animal	k__Fungi;p__Ascomycota;c__Eurotiomycetes;o__Onygenales;f__Onygenaceae;g__Auxarthron;s__Auxarthron_alboluteum;t__human-animal;t__human-animal	k__Fungi;p__Ascomycota;c__Dothideomycetes;o__Mycosphaerellales;f__Teratosphaeriaceae;g__Hortaea;s__Hortaea_werneckii;t__human-animal;t__human-animal	k__Fungi;p__Ascomycota;c__Pichiomycetes;o__Serinales;f__Debaryomycetaceae;g__Debaryomyces;s__Debaryomyces_hansenii;t__human-animal;t__human-animal	k__Fungi;p__Ascomycota;c__Sordariomycetes;o__Hypocreales;f__Nectriaceae;g__Fusarium;s__Fusarium_delphinoides;t__human-animal;t__human-animal	k__Fungi;p__Ascomycota;c__Dipodascomycetes;o__Dipodascales;f__Dipodascales_fam_incertae_sedis;g__Yarrowia;s__Yarrowia_lipolytica;t__human-animal;t__human-animal	k__Fungi;p__Ascomycota;c__Eurotiomycetes;o__Onygenales;f__Arthrodermataceae;g__Microsporum;s__Microsporum_canis;t__human-animal;t__human-animal	k__Fungi;p__Ascomycota;c__Saccharomycetes;o__Saccharomycetales;f__Saccharomycetales_fam_incertae_sedis;g__Candida;s__Candida_zeylanoides;t__human-animal;t__human-animal	k__Fungi;p__Ascomycota;c__Eurotiomycetes;o__Chaetothyriales;f__Herpotrichiellaceae;g__Cladophialophora;s__Cladophialophora_boppii;t__human-animal;t__human-animal	k__Fungi;p__Ascomycota;c__Eurotiomycetes;o__Chaetothyriales;f__Herpotrichiellaceae;g__Cladophialophora;s__Cladophialophora_immunda;t__human-animal;t__human-animal	k__Fungi;p__Ascomycota;c__Sordariomycetes;o__Hypocreales;f__Sarocladiaceae;g__Sarocladium;s__Sarocladium_strictum;t__human-animal;t__human-animal	k__Fungi;p__Ascomycota;c__Pichiomycetes;o__Serinales;f__Debaryomycetaceae;g__Diutina;s__Diutina_catenulata;t__human-animal;t__human-animal	k__Fungi;p__Ascomycota;c__Eurotiomycetes;o__Chaetothyriales;f__Herpotrichiellaceae;g__Rhinocladiella;s__Rhinocladiella_atrovirens;t__human-animal;t__human-animal	k__Fungi;p__Basidiomycota;c__Tremellomycetes;o__Trichosporonales;f__Trichosporonaceae;g__Cutaneotrichosporon;s__Cutaneotrichosporon_jirovecii;t__human-animal;t__human-animal	k__Fungi;p__Ascomycota;c__Eurotiomycetes;o__Chaetothyriales;f__Herpotrichiellaceae;g__Exophiala;s__Exophiala_bergeri;t__human-animal;t__human-animal	k__Fungi;p__Ascomycota;c__Saccharomycetes;o__Saccharomycetales;f__Saccharomycetaceae;g__Lachancea;s__Lachancea_fermentati;t__human-animal;t__human-animal	k__Fungi;p__Ascomycota;c__Sordariomycetes;o__Hypocreales;f__Cordycipitaceae;g__Cordyceps;s__Cordyceps_cicadae;t__human-animal;t__human-animal	k__Fungi;p__Ascomycota;c__Dothideomycetes;o__Pleosporales;f__Pleosporaceae;g__Pyrenophora;s__Pyrenophora_biseptata;t__human-animal;t__human-animal	k__Fungi;p__Ascomycota;c__Eurotiomycetes;o__Onygenales;f__Arthrodermataceae;g__Trichophyton;s__Trichophyton_schoenleinii;t__human-animal;t__human-animal	k__Fungi;p__Ascomycota;c__Eurotiomycetes;o__Onygenales;f__Arthrodermataceae;g__Nannizzia;s__Nannizzia_gypsea;t__human-animal;t__human-animal	k__Fungi;p__Ascomycota;c__Sordariomycetes;o__Microascales;f__Microascaceae;g__Microascus;s__Microascus_gracilis;t__human-animal;t__human-animal	k__Fungi;p__Mucoromycota;c__Mucoromycetes;o__Mucorales;f__Lichtheimiaceae;g__Lichtheimia;s__Lichtheimia_corymbifera;t__human-animal;t__human-animal	k__Fungi;p__Mucoromycota;c__Mucoromycetes;o__Mucorales;f__Lichtheimiaceae;g__Lichtheimia;s__Lichtheimia_ornata;t__human-animal;t__human-animal	k__Fungi;p__Ascomycota;c__Sordariomycetes;o__Microascales;f__Microascaceae;g__Microascus;s__Microascus_gracilis;t__human-animal;t__human-animal	k__Fungi;p__Ascomycota;c__Eurotiomycetes;o__Onygenales;f__Arthrodermataceae;g__Trichophyton;s__Trichophyton_mentagrophytes;t__human-animal;t__human-animal	k__Fungi;p__Ascomycota;c__Eurotiomycetes;o__Eurotiales;f__Aspergillaceae;g__Aspergillus;s__Aspergillus_fischeri;t__human-animal;t__human-animal	k__Fungi;p__Ascomycota;c__Dothideomycetes;o__Pleosporales;f__Pleosporaceae;g__Alternaria;s__Alternaria_infectoria;t__human-animal;t__human-animal	k__Fungi;p__Ascomycota;c__Eurotiomycetes;o__Eurotiales;f__Aspergillaceae;g__Aspergillus;s__Aspergillus_sydowii;t__human-animal;t__human-animal	k__Fungi;p__Ascomycota;c__Eurotiomycetes;o__Chaetothyriales;f__Herpotrichiellaceae;g__Exophiala;s__Exophiala_phaeomuriformis;t__human-animal;t__human-animal	k__Fungi;p__Ascomycota;c__Eurotiomycetes;o__Chaetothyriales;f__Herpotrichiellaceae;g__Rhinocladiella;s__Rhinocladiella_similis;t__human-animal;t__human-animal	k__Fungi;p__Ascomycota;c__Sordariomycetes;o__Hypocreales;f__Nectriaceae;g__Fusarium;s__Fusarium_kyushuense;t__human-animal;t__human-animal	k__Fungi;p__Ascomycota;c__Eurotiomycetes;o__Eurotiales;f__Aspergillaceae;g__Penicillium;s__Penicillium_spinulosum;t__human-animal;t__human-animal	k__Fungi;p__Ascomycota;c__Sordariomycetes;o__Hypocreales;f__Ophiocordycipitaceae;g__Hirsutella;s__Hirsutella_rhossiliensis;t__human-animal;t__human-animal	k__Fungi;p__Ascomycota;c__Eurotiomycetes;o__Eurotiales;f__Aspergillaceae;g__Penicillium;s__Penicillium_paneum;t__human-animal;t__human-animal
k__Fungi;p__Basidiomycota;c__Ustilaginomycetes;o__Ustilaginales;f__Ustilaginaceae;g__Pseudozyma;s__Pseudozyma_hubeiensis;t__human-animal;t__human-animal	k__Fungi;p__Ascomycota;c__Sordariomycetes;o__Ophiostomatales;f__Ophiostomataceae;g__Sporothrix;s__Sporothrix_schenckii;t__human-animal;t__human-animal	k__Fungi;p__Ascomycota;c__Dipodascomycetes;o__Dipodascales;f__Trichomonascaceae;g__Zygoascus;s__Zygoascus_hellenicus;t__human-animal;t__human-animal	k__Fungi;p__Ascomycota;c__Saccharomycetes;o__Saccharomycetales;f__Saccharomycetales_fam_incertae_sedis;g__Candida;s__Candida_metapsilosis;t__human-animal;t__human-animal	k__Fungi;p__Ascomycota;c__Sordariomycetes;o__Hypocreales;f__Nectriaceae;g__Fusarium;s__Fusarium_delphinoides;t__human-animal;t__human-animal	k__Fungi;p__Ascomycota;c__Dothideomycetes;o__Venturiales;f__Sympoventuriaceae;g__Ochroconis;s__Ochroconis_musae;t__human-animal;t__human-animal	k__Fungi;p__Mucoromycota;c__Mucoromycetes;o__Mucorales;f__Lichtheimiaceae;g__Lichtheimia;s__Lichtheimia_ornata;t__human-animal;t__human-animal	k__Fungi;p__Ascomycota;c__Sordariomycetes;o__Microascales;f__Microascaceae;g__Microascus;s__Microascus_cirrosus;t__human-animal;t__human-animal	k__Fungi;p__Ascomycota;c__Eurotiomycetes;o__Onygenales;f__Arthrodermataceae;g__Trichophyton;s__Trichophyton_tonsurans;t__human-animal;t__human-animal	k__Fungi;p__Ascomycota;c__Sordariomycetes;o__Microascales;f__Microascaceae;g__Scopulariopsis;s__Scopulariopsis_candida;t__human-animal;t__human-animal	k__Fungi;p__Ascomycota;c__Eurotiomycetes;o__Onygenales;f__Ajellomycetaceae;g__Histoplasma;s__Histoplasma_capsulatum;t__human-animal;t__human-animal	k__Fungi;p__Ascomycota;c__Sordariomycetes;o__Hypocreales;f__Cordycipitaceae;g__Cordyceps;s__Cordyceps_cicadae;t__human-animal;t__human-animal	k__Fungi;p__Basidiomycota;c__Microbotryomycetes;o__Sporidiobolales;f__Sporidiobolaceae;g__Sporobolomyces;s__Sporobolomyces_roseus;t__human-animal;t__human-animal	k__Fungi;p__Ascomycota;c__Eurotiomycetes;o__Chaetothyriales;f__Herpotrichiellaceae;g__Cladophialophora;s__Cladophialophora_immunda;t__human-animal;t__human-animal	k__Fungi;p__Ascomycota;c__Saccharomycetes;o__Saccharomycetales;f__Saccharomycetales_fam_incertae_sedis;g__Candida;s__Candida_zeylanoides;t__human-animal;t__human-animal	k__Fungi;p__Ascomycota;c__Eurotiomycetes;o__Eurotiales;f__Aspergillaceae;g__Aspergillus;s__Aspergillus_carbonarius;t__human-animal;t__human-animal	k__Fungi;p__Ascomycota;c__Eurotiomycetes;o__Eurotiales;f__Aspergillaceae;g__Aspergillus;s__Aspergillus_fischeri;t__human-animal;t__human-animal	k__Fungi;p__Ascomycota;c__Sordariomycetes;o__Hypocreales;f__Cordycipitaceae;g__Parengyodontium;s__Parengyodontium_album;t__human-animal;t__human-animal	k__Fungi;p__Basidiomycota;c__Tremellomycetes;o__Tremellales;f__Rhynchogastremaceae;g__Papiliotrema;s__Papiliotrema_laurentii;t__human-animal;t__human-animal	k__Fungi;p__Ascomycota;c__Pichiomycetes;o__Serinales;f__Debaryomycetaceae;g__Lodderomyces;s__Lodderomyces_elongisporus;t__human-animal;t__human-animal	k__Fungi;p__Ascomycota;c__Eurotiomycetes;o__Onygenales;f__Arthrodermataceae;g__Trichophyton;s__Trichophyton_interdigitale;t__human-animal;t__human-animal	k__Fungi;p__Ascomycota;c__Eurotiomycetes;o__Onygenales;f__Ajellomycetaceae;g__Blastomyces;s__Blastomyces_dermatitidis;t__human-animal;t__human-animal	k__Fungi;p__Ascomycota;c__Eurotiomycetes;o__Onygenales;f__Onygenaceae;g__Aphanoascus;s__Aphanoascus_fulvescens;t__human-animal;t__human-animal	k__Fungi;p__Basidiomycota;c__Tremellomycetes;o__Tremellales;f__Rhynchogastremaceae;g__Papiliotrema;s__Papiliotrema_flavescens;t__human-animal;t__human-animal	k__Fungi;p__Ascomycota;c__Eurotiomycetes;o__Onygenales;f__Arthrodermataceae;g__Microsporum;s__Microsporum_canis;t__human-animal;t__human-animal	k__Fungi;p__Basidiomycota;c__Tremellomycetes;o__Trichosporonales;f__Trichosporonaceae;g__Trichosporon;s__Trichosporon_inkin;t__human-animal;t__human-animal	k__Fungi;p__Ascomycota;c__Pneumocystomycetes;o__Pneumocystidales;f__Pneumocystidaceae;g__Pneumocystis;s__Pneumocystis_jirovecii;t__human-animal;t__human-animal	k__Fungi;p__Ascomycota;c__Eurotiomycetes;o__Eurotiales;f__Trichocomaceae;g__Talaromyces;s__Talaromyces_rugulosus;t__human-animal;t__human-animal	k__Fungi;p__Ascomycota;c__Eurotiomycetes;o__Chaetothyriales;f__Herpotrichiellaceae;g__Exophiala;s__Exophiala_phaeomuriformis;t__human-animal;t__human-animal	k__Fungi;p__Ascomycota;c__Pneumocystomycetes;o__Pneumocystidales;f__Pneumocystidaceae;g__Pneumocystis;s__Pneumocystis_jirovecii;t__human-animal;t__human-animal	k__Fungi;p__Ascomycota;c__Eurotiomycetes;o__Onygenales;f__Gymnoascaceae;g__Gymnascella;s__Gymnascella_hyalinospora;t__human-animal;t__human-animal	k__Fungi;p__Ascomycota;c__Eurotiomycetes;o__Onygenales;f__Arthrodermataceae;g__Lophophyton;s__Lophophyton_gallinae;t__human-animal;t__human-animal	k__Fungi;p__Ascomycota;c__Eurotiomycetes;o__Eurotiales;f__Thermoascaceae;g__Paecilomyces;s__Paecilomyces_variotii;t__human-animal;t__human-animal	k__Fungi;p__Ascomycota;c__Sordariomycetes;o__Sordariales;f__Chaetomiaceae;g__Chaetomium;s__Chaetomium_globosum;t__human-animal;t__human-animal	k__Fungi;p__Ascomycota;c__Eurotiomycetes;o__Eurotiales;f__Aspergillaceae;g__Aspergillus;s__Aspergillus_quadrilineatus;t__human-animal;t__human-animal	k__Fungi;p__Ascomycota;c__Sordariomycetes;o__Hypocreales;f__Cordycipitaceae;g__Isaria;s__Isaria_fumosorosea;t__human-animal;t__human-animal	k__Fungi;p__Ascomycota;c__Sordariomycetes;o__Ophiostomatales;f__Ophiostomataceae;g__Sporothrix;s__Sporothrix_globosa;t__human-animal;t__human-animal	k__Fungi;p__Ascomycota;c__Eurotiomycetes;o__Chaetothyriales;f__Herpotrichiellaceae;g__Fonsecaea;s__Fonsecaea_brasiliensis;t__human-animal;t__human-animal	k__Fungi;p__Ascomycota;c__Eurotiomycetes;o__Chaetothyriales;f__Herpotrichiellaceae;g__Rhinocladiella;s__Rhinocladiella_similis;t__human-animal;t__human-animal	k__Fungi;p__Ascomycota;c__Dothideomycetes;o__Pleosporales;f__Didymellaceae;g__Didymella;s__Didymella_glomerata;t__human-animal;t__human-animal	k__Fungi;p__Ascomycota;c__Sordariomycetes;o__Hypocreales;f__Clavicipitaceae;g__Metarhizium;s__Metarhizium_rileyi;t__human-animal;t__human-animal	k__Fungi;p__Ascomycota;c__Dothideomycetes;o__Pleosporales;f__Sporormiaceae;g__Westerdykella;s__Westerdykella_dispersa;t__human-animal;t__human-animal	k__Fungi;p__Ascomycota;c__Sordariomycetes;o__Hypocreales;f__Sarocladiaceae;g__Sarocladium;s__Sarocladium_kiliense;t__human-animal;t__human-animal	k__Fungi;p__Ascomycota;c__Eurotiomycetes;o__Eurotiales;f__Aspergillaceae;g__Aspergillus;s__Aspergillus_candidus;t__human-animal;t__human-animal	k__Fungi;p__Ascomycota;c__Leotiomycetes;o__Thelebolales;f__Pseudeurotiaceae;g__Pseudogymnoascus;s__Pseudogymnoascus_pannorum;t__human-animal;t__human-animal	k__Fungi;p__Mucoromycota;c__Mucoromycetes;o__Mucorales;f__Mucoraceae;g__Mucor;s__Mucor_amphibiorum;t__human-animal;t__human-animal	k__Fungi;p__Ascomycota;c__Eurotiomycetes;o__Eurotiales;f__Aspergillaceae;g__Penicillium;s__Penicillium_coprophilum;t__human-animal;t__human-animal	k__Fungi;p__Ascomycota;c__Saccharomycetes;o__Saccharomycetales;f__Saccharomycetaceae;g__Saccharomyces;s__Saccharomyces_kudriavzevii;t__human-animal;t__human-animal	k__Fungi;p__Ascomycota;c__Eurotiomycetes;o__Eurotiales;f__Thermoascaceae;g__Thermoascus;s__Thermoascus_crustaceus;t__human-animal;t__human-animal	k__Fungi;p__Basidiomycota;c__Tremellomycetes;o__Tremellales;f__Cryptococcaceae;g__Kwoniella;s__Kwoniella_mangrovensis;t__human-animal;t__human-animal
k__Fungi;p__Ascomycota;c__Dothideomycetes;o__Venturiales;f__Sympoventuriaceae;g__Ochroconis;s__Ochroconis_tshawytschae;t__human-animal;t__human-animal	k__Fungi;p__Ascomycota;c__Pichiomycetes;o__Serinales;f__Debaryomycetaceae;g__Yamadazyma;s__Yamadazyma_scolyti;t__human-animal;t__human-animal	k__Fungi;p__Mucoromycota;c__Mucoromycetes;o__Mucorales;f__Mucoraceae;g__Mucor;s__Mucor_flavus;t__human-animal;t__human-animal	k__Fungi;p__Ascomycota;c__Saccharomycetes;o__Saccharomycetales;f__Saccharomycetales_fam_Incertae_sedis;g__Candida;s__Candida_tropicalis;t__human-animal;t__human-animal	k__Fungi;p__Ascomycota;c__Sordariomycetes;o__Hypocreales;f__Nectriaceae;g__Fusarium;s__Fusarium_falciforme;t__human-animal;t__human-animal	k__Fungi;p__Rozellomycota;c__Microsporidea;o__Nosematida;f__Nosematidae;g__Nosema;s__Nosema_bombycis;t__human-animal;t__human-animal	k__Fungi;p__Ascomycota;c__Sordariomycetes;o__Hypocreales;f__Clavicipitaceae;g__Pochonia;s__Pochonia_chlamydosporia;t__human-animal;t__human-animal	k__Fungi;p__Basidiomycota;c__Microbotryomycetes;o__Sporidiobolales;f__Sporidiobolaceae;g__Sporobolomyces;s__Sporobolomyces_roseus;t__human-animal;t__human-animal	k__Fungi;p__Mucoromycota;c__Mucoromycetes;o__Mucorales;f__Mucoraceae;g__Mucor;s__Mucor_flavus;t__human-animal;t__human-animal	k__Fungi;p__Ascomycota;c__Sordariomycetes;o__Hypocreales;f__Cordycipitaceae;g__Simplicillium;s__Simplicillium_obclavatum;t__human-animal;t__human-animal	k__Fungi;p__Ascomycota;c__Eurotiomycetes;o__Chaetothyriales;f__Herpotrichiellaceae;g__Exophiala;s__Exophiala_bergeri;t__human-animal;t__human-animal	k__Fungi;p__Ascomycota;c__Eurotiomycetes;o__Chaetothyriales;f__Herpotrichiellaceae;g__Exophiala;s__Exophiala_pisciphila;t__human-animal;t__human-animal	k__Fungi;p__Ascomycota;c__Eurotiomycetes;o__Chaetothyriales;f__Herpotrichiellaceae;g__Exophiala;s__Exophiala_phaeomuriformis;t__human-animal;t__human-animal	k__Fungi;p__Ascomycota;c__Eurotiomycetes;o__Chaetothyriales;f__Herpotrichiellaceae;g__Rhinocladiella;s__Rhinocladiella_aquaspersa;t__human-animal;t__human-animal	k__Fungi;p__Ascomycota;c__Saccharomycetes;o__Phaffomycetales;f__Wickerhamomycetaceae;g__Wickerhamomyces;s__Wickerhamomyces_subpelliculosus;t__human-animal;t__human-animal	k__Fungi;p__Mucoromycota;c__Mucoromycetes;o__Mucorales;f__Mucoraceae;g__Mucor;s__Mucor_irregularis;t__human-animal;t__human-animal	k__Fungi;p__Ascomycota;c__Sordariomycetes;o__Microascales;f__Microascaceae;g__Microascus;s__Microascus_cirrosus;t__human-animal;t__human-animal	k__Fungi;p__Ascomycota;c__Eurotiomycetes;o__Chaetothyriales;f__Herpotrichiellaceae;g__Exophiala;s__Exophiala_pisciphila;t__human-animal;t__human-animal	k__Fungi;p__Ascomycota;c__Sordariomycetes;o__Hypocreales;f__Hypocreaceae;g__Trichoderma;s__Trichoderma_sinuosum;t__human-animal;t__human-animal	k__Fungi;p__Ascomycota;c__Sordariomycetes;o__Hypocreales;f__Cordycipitaceae;g__Akanthomyces;s__Akanthomyces_lecanii;t__human-animal;t__human-animal	k__Fungi;p__Ascomycota;c__Eurotiomycetes;o__Chaetothyriales;f__Herpotrichiellaceae;g__Fonsecaea;s__Fonsecaea_brasiliensis;t__human-animal;t__human-animal	k__Fungi;p__Ascomycota;c__Dothideomycetes;o__Pleosporales;f__Didymellaceae;g__Didymella;s__Didymella_glomerata;t__human-animal;t__human-animal	k__Fungi;p__Ascomycota;c__Eurotiomycetes;o__Eurotiales;f__Aspergillaceae;g__Penicillium;s__Penicillium_paneum;t__human-animal;t__human-animal	k__Fungi;p__Ascomycota;c__Saccharomycetes;o__Saccharomycetales;f__Saccharomycetaceae;g__Lachancea;s__Lachancea_kluyveri;t__human-animal;t__human-animal	k__Fungi;p__Ascomycota;c__Sordariomycetes;o__Microascales;f__Microascaceae;g__Scedosporium;s__Scedosporium_boydii;t__human-animal;t__human-animal	k__Fungi;p__Ascomycota;c__Eurotiomycetes;o__Eurotiales;f__Aspergillaceae;g__Aspergillus;s__Aspergillus_sclerotiorum;t__human-animal;t__human-animal	k__Fungi;p__Mucoromycota;c__Mucoromycetes;o__Mucorales;f__Rhizopodaceae;g__Rhizopus;s__Rhizopus_delemar;t__human-animal;t__human-animal	k__Fungi;p__Ascomycota;c__Pichiomycetes;o__Serinales;f__Debaryomycetaceae;g__Schwanniomyces;s__Schwanniomyces_occidentalis;t__human-animal;t__human-animal	k__Fungi;p__Ascomycota;c__Dothideomycetes;o__Venturiales;f__Sympoventuriaceae;g__Ochroconis;s__Ochroconis_tshawytschae;t__human-animal;t__human-animal	k__Fungi;p__Ascomycota;c__Sordariomycetes;o__Ophiostomatales;f__Ophiostomataceae;g__Sporothrix;s__Sporothrix_globosa;t__human-animal;t__human-animal	k__Fungi;p__Mucoromycota;c__Mucoromycetes;o__Mucorales;f__Mucoraceae;g__Mucor;s__Mucor_irregularis;t__human-animal;t__human-animal	k__Fungi;p__Ascomycota;c__Sordariomycetes;o__Sordariales;f__Chaetomiaceae;g__Myceliophthora;s__Myceliophthora_thermophila;t__human-animal;t__human-animal	k__Fungi;p__Ascomycota;c__Sordariomycetes;o__Hypocreales;f__Ophiocordycipitaceae;g__Hirsutella;s__Hirsutella_minnesotensis;t__human-animal;t__human-animal	k__Fungi;p__Basidiomycota;c__Agaricomycetes;o__Agaricales;f__Hydnangiaceae;g__Laccaria;s__Laccaria_bicolor;t__human-animal;t__human-animal	k__Fungi;p__Ascomycota;c__Eurotiomycetes;o__Eurotiales;f__Aspergillaceae;g__Aspergillus;s__Aspergillus_flavipes;t__human-animal;t__human-animal	k__Fungi;p__Ascomycota;c__Sordariomycetes;o__Hypocreales;f__Nectriaceae;g__Fusarium;s__Fusarium_armeniacum;t__human-animal;t__human-animal	k__Fungi;p__Ascomycota;c__Eurotiomycetes;o__Eurotiales;f__Aspergillaceae;g__Aspergillus;s__Aspergillus_terreus;t__human-animal;t__human-animal	k__Fungi;p__Ascomycota;c__Eurotiomycetes;o__Chaetothyriales;f__Herpotrichiellaceae;g__Exophiala;s__Exophiala_equina;t__human-animal;t__human-animal	k__Fungi;p__Ascomycota;c__Eurotiomycetes;o__Onygenales;f__Arthrodermataceae;g__Trichophyton;s__Trichophyton_schoenleinii;t__human-animal;t__human-animal	k__Fungi;p__Ascomycota;c__Eurotiomycetes;o__Eurotiales;f__Aspergillaceae;g__Aspergillus;s__Aspergillus_flavus;t__human-animal;t__human-animal	k__Fungi;p__Ascomycota;c__Eurotiomycetes;o__Eurotiales;f__Aspergillaceae;g__Aspergillus;s__Aspergillus_clavatus;t__human-animal;t__human-animal	k__Fungi;p__Ascomycota;c__Sordariomycetes;o__Hypocreales;f__Nectriaceae;g__Fusarium;s__Fusarium_kyushuense;t__human-animal;t__human-animal	k__Fungi;p__Basidiomycota;c__Tremellomycetes;o__Trichosporonales;f__Trichosporonaceae;g__Vanrija;s__Vanrija_humicola;t__human-animal;t__human-animal	k__Fungi;p__Ascomycota;c__Dothideomycetes;o__Dothideales;f__Saccotheciaceae;g__Aureobasidium;s__Aureobasidium_melanogenum;t__human-animal;t__human-animal	k__Fungi;p__Ascomycota;c__Dothideomycetes;o__Pleosporales;f__Microsphaeropsidaceae;g__Microsphaeropsis;s__Microsphaeropsis_arundinis;t__human-animal;t__human-animal	k__Fungi;p__Mucoromycota;c__Mucoromycetes;o__Mucorales;f__Rhizopodaceae;g__Rhizopus;s__Rhizopus_homothallicus;t__human-animal;t__human-animal	k__Fungi;p__Ascomycota;c__Eurotiomycetes;o__Onygenales;f__Onygenaceae;g__Auxarthron;s__Auxarthron_alboluteum;t__human-animal;t__human-animal	k__Fungi;p__Ascomycota;c__Sordariomycetes;o__Hypocreales;f__Sarocladiaceae;g__Sarocladium;s__Sarocladium_strictum;t__human-animal;t__human-animal	k__Fungi;p__Ascomycota;c__Sordariomycetes;o__Hypocreales;f__Clavicipitaceae;g__Metarhizium;s__Metarhizium_robertsii;t__human-animal;t__human-animal	k__Fungi;p__Ascomycota;c__Sordariomycetes;o__Hypocreales;f__Clavicipitaceae;g__Metarhizium;s__Metarhizium_acridum;t__human-animal;t__human-animal
k__Fungi;p__Ascomycota;c__Eurotiomycetes;o__Chaetothyriales;f__Herpotrichiellaceae;g__Exophiala;s__Exophiala_angulospora;t__human-animal;t__human-animal	k__Fungi;p__Ascomycota;c__Sordariomycetes;o__Hypocreales;f__Cordycipitaceae;g__Beauveria;s__Beauveria_bassiana;t__human-animal;t__human-animal	k__Fungi;p__Ascomycota;c__Eurotiomycetes;o__Chaetothyriales;f__Herpotrichiellaceae;g__Rhinocladiella;s__Rhinocladiella_atrovirens;t__human-animal;t__human-animal	k__Fungi;p__Basidiomycota;c__Ustilaginomycetes;o__Ustilaginales;f__Ustilaginaceae;g__Pseudozyma;s__Pseudozyma_hubeiensis;t__human-animal;t__human-animal	k__Fungi;p__Ascomycota;c__Pichiomycetes;o__Serinales;f__Debaryomycetaceae;g__Diutina;s__Diutina_catenulata;t__human-animal;t__human-animal	k__Fungi;p__Ascomycota;c__Eurotiomycetes;o__Eurotiales;f__Aspergillaceae;g__Aspergillus;s__Aspergillus_sydowii;t__human-animal;t__human-animal	k__Fungi;p__Ascomycota;c__Eurotiomycetes;o__Chaetothyriales;f__Herpotrichiellaceae;g__Rhinocladiella;s__Rhinocladiella_aquaspersa;t__human-animal;t__human-animal	k__Fungi;p__Ascomycota;c__Pichiomycetes;o__Serinales;f__Debaryomycetaceae;g__Meyerozyma;s__Meyerozyma_caribbica;t__human-animal;t__human-animal	k__Fungi;p__Ascomycota;c__Sordariomycetes;o__Hypocreales;f__Ophiocordycipitaceae;g__Ophiocordyceps;s__Ophiocordyceps_sinensis;t__human-animal;t__human-animal	k__Fungi;p__Ascomycota;c__Saccharomycetes;o__Ascoideales;f__Saccharomycopsidaceae;g__Saccharomycopsis;s__Saccharomycopsis_fibuligera;t__human-animal;t__human-animal	k__Fungi;p__Ascomycota;c__Saccharomycetes;o__Saccharomycetales;f__Saccharomycetales_fam_incertae_sedis;g__Candida;s__Candida_zeylanoides;t__human-animal;t__human-animal	k__Fungi;p__Ascomycota;c__Sordariomycetes;o__Ophiostomatales;f__Ophiostomataceae;g__Sporothrix;s__Sporothrix_brasiliensis;t__human-animal;t__human-animal	k__Fungi;p__Ascomycota;c__Eurotiomycetes;o__Chaetothyriales;f__Herpotrichiellaceae;g__Exophiala;s__Exophiala_angulospora;t__human-animal;t__human-animal	k__Fungi;p__Ascomycota;c__Pichiomycetes;o__Serinales;f__Debaryomycetaceae;g__Schwanniomyces;s__Schwanniomyces_occidentalis;t__human-animal;t__human-animal	k__Fungi;p__Ascomycota;c__Eurotiomycetes;o__Eurotiales;f__Aspergillaceae;g__Aspergillus;s__Aspergillus_alliaceus;t__human-animal;t__human-animal	k__Fungi;p__Ascomycota;c__Sordariomycetes;o__Hypocreales;f__Hypocreaceae;g__Trichoderma;s__Trichoderma_asperelloides;t__human-animal;t__human-animal	k__Fungi;p__Ascomycota;c__Eurotiomycetes;o__Onygenales;f__Arthrodermataceae;g__Microsporum;s__Microsporum_ferrugineum;t__human-animal;t__human-animal	k__Fungi;p__Ascomycota;c__Sordariomycetes;o__Hypocreales;f__Cordycipitaceae;g__Simplicillium;s__Simplicillium_obclavatum;t__human-animal;t__human-animal	k__Fungi;p__Mucoromycota;c__Mucoromycetes;o__Mucorales;f__Mucoraceae;g__Mucor;s__Mucor_ramosissimus;t__human-animal;t__human-animal	k__Fungi;p__Ascomycota;c__Saccharomycetes;o__Saccharomycetales;f__Saccharomycetales_fam_incertae_sedis;g__Candida;s__Candida_tropicalis;t__human-animal;t__human-animal	k__Fungi;p__Ascomycota;c__Pichiomycetes;o__Serinales;f__Debaryomycetaceae;g__Meyerozyma;s__Meyerozyma_caribbica;t__human-animal;t__human-animal	k__Fungi;p__Ascomycota;c__Sordariomycetes;o__Microascales;f__Microascaceae;g__Scopulariopsis;s__Scopulariopsis_candida;t__human-animal;t__human-animal	k__Fungi;p__Ascomycota;c__Sordariomycetes;o__Calosphaeriales;f__Pleurostomataceae;g__Pleurostoma;s__Pleurostoma_richardsiae;t__human-animal;t__human-animal	k__Fungi;p__Ascomycota;c__Eurotiomycetes;o__Chaetothyriales;f__Herpotrichiellaceae;g__Cladophialophora;s__Cladophialophora_immunda;t__human-animal;t__human-animal	k__Fungi;p__Ascomycota;c__Eurotiomycetes;o__Eurotiales;f__Aspergillaceae;g__Aspergillus;s__Aspergillus_candidus;t__human-animal;t__human-animal	k__Fungi;p__Ascomycota;c__Sordariomycetes;o__Hypocreales;f__Ophiocordycipitaceae;g__Ophiocordyceps;s__Ophiocordyceps_sobolifera;t__human-animal;t__human-animal	k__Fungi;p__Ascomycota;c__Dothideomycetes;o__Dothideales;f__Saccotheciaceae;g__Aureobasidium;s__Aureobasidium_melanogenum;t__human-animal;t__human-animal	k__Fungi;p__Mucoromycota;c__Mucoromycetes;o__Mucorales;f__Mucoraceae;g__Mucor;s__Mucor_irregularis;t__human-animal;t__human-animal	k__Fungi;p__Ascomycota;c__Eurotiomycetes;o__Onygenales;f__Arthrodermataceae;g__Trichophyton;s__Trichophyton_tonsurans;t__human-animal;t__human-animal	k__Fungi;p__Ascomycota;c__Eurotiomycetes;o__Chaetothyriales;f__Herpotrichiellaceae;g__Rhinocladiella;s__Rhinocladiella_aquaspersa;t__human-animal;t__human-animal	k__Fungi;p__Basidiomycota;c__Microbotryomycetes;o__Sporidiobolales;f__Sporidiobolaceae;g__Sporobolomyces;s__Sporobolomyces_roseus;t__human-animal;t__human-animal	k__Fungi;p__Ascomycota;c__Eurotiomycetes;o__Chaetothyriales;f__Herpotrichiellaceae;g__Exophiala;s__Exophiala_alcalophila;t__human-animal;t__human-animal	k__Fungi;p__Mucoromycota;c__Mucoromycetes;o__Mucorales;f__Rhizopodaceae;g__Rhizopus;s__Rhizopus_homothallicus;t__human-animal;t__human-animal	k__Fungi;p__Ascomycota;c__Dothideomycetes;o__Pleosporales;f__Sporormiaceae;g__Westerdykella;s__Westerdykella_dispersa;t__human-animal;t__human-animal	k__Fungi;p__Ascomycota;c__Pichiomycetes;o__Alaninales;f__Pachysoleniaceae;g__Nakazawaea;s__Nakazawaea_holstii;t__human-animal;t__human-animal	k__Fungi;p__Basidiomycota;c__Microbotryomycetes;o__Sporidiobolales;f__Sporidiobolaceae;g__Sporobolomyces;s__Sporobolomyces_roseus;t__human-animal;t__human-animal	k__Fungi;p__Mucoromycota;c__Mucoromycetes;o__Mucorales;f__Lichtheimiaceae;g__Lichtheimia;s__Lichtheimia_corymbifera;t__human-animal;t__human-animal	k__Fungi;p__Ascomycota;c__Sordariomycetes;o__Hypocreales;f__Cordycipitaceae;g__Cordyceps;s__Cordyceps_farinosa;t__human-animal;t__human-animal	k__Fungi;p__Mucoromycota;c__Mucoromycetes;o__Mucorales;f__Rhizopodaceae;g__Rhizopus;s__Rhizopus_delemar;t__human-animal;t__human-animal	k__Fungi;p__Basidiomycota;c__Agaricomycetes;o__Agaricales;f__Hydnangiaceae;g__Laccaria;s__Laccaria_bicolor;t__human-animal;t__human-animal	k__Fungi;p__Ascomycota;c__Eurotiomycetes;o__Chaetothyriales;f__Trichomeriaceae;g__Knufia;s__Knufia_epidermidis;t__human-animal;t__human-animal	k__Fungi;p__Ascomycota;c__Sordariomycetes;o__Hypocreales;f__Hypocreaceae;g__Trichoderma;s__Trichoderma_asperelloides;t__human-animal;t__human-animal	k__Fungi;p__Ascomycota;c__Eurotiomycetes;o__Eurotiales;f__Aspergillaceae;g__Aspergillus;s__Aspergillus_tubingensis;t__human-animal;t__human-animal	k__Fungi;p__Ascomycota;c__Leotiomycetes;o__Thelebolales;f__Pseudeurotiaceae;g__Pseudogymnoascus;s__Pseudogymnoascus_pannorum;t__human-animal;t__human-animal	k__Fungi;p__Ascomycota;c__Eurotiomycetes;o__Onygenales;f__Arthrodermataceae;g__Trichophyton;s__Trichophyton_mentagrophytes;t__human-animal;t__human-animal	k__Fungi;p__Ascomycota;c__Eurotiomycetes;o__Onygenales;f__Arthrodermataceae;g__Microsporum;s__Microsporum_gypseum;t__human-animal;t__human-animal	k__Fungi;p__Ascomycota;c__Leotiomycetes;o__Thelebolales;f__Pseudeurotiaceae;g__Pseudogymnoascus;s__Pseudogymnoascus_pannorum;t__human-animal;t__human-animal	k__Fungi;p__Basidiomycota;c__Agaricomycetes;o__Agaricales;f__Hydnangiaceae;g__Laccaria;s__Laccaria_bicolor;t__human-animal;t__human-animal	k__Fungi;p__Basidiomycota;c__Tremellomycetes;o__Filobasidiales;f__Filobasidiaceae;g__Naganishia;s__Naganishia_albida;t__human-animal;t__human-animal	k__Fungi;p__Ascomycota;c__Saccharomycetes;o__Saccharomycetales;f__Saccharomycetaceae;g__Saccharomyces;s__Saccharomyces_kudriavzevii;t__human-animal;t__human-animal
k__Fungi;p__Ascomycota;c__Sordariomycetes;o__Sordariales;f__Chaetomiaceae;g__Botryotrichum;s__Botryotrichum_murorum;t__human-animal;t__human-animal	k__Fungi;p__Ascomycota;c__Pichiomycetes;o__Alaninales;f__Pachysoleniaceae;g__Nakazawaea;s__Nakazawaea_holstii;t__human-animal;t__human-animal	k__Fungi;p__Ascomycota;c__Pichiomycetes;o__Serinales;f__Debaryomycetaceae;g__Diutina;s__Diutina_catenulata;t__human-animal;t__human-animal	k__Fungi;p__Ascomycota;c__Eurotiomycetes;o__Eurotiales;f__Aspergillaceae;g__Penicillium;s__Penicillium_miczynskii;t__human-animal;t__human-animal	k__Fungi;p__Ascomycota;c__Sordariomycetes;o__Sordariales;f__Chaetomiaceae;g__Staphylotrichum;s__Staphylotrichum_coccosporum;t__human-animal;t__human-animal	k__Fungi;p__Ascomycota;c__Eurotiomycetes;o__Eurotiales;f__Aspergillaceae;g__Penicillium;s__Penicillium_concentricum;t__human-animal;t__human-animal	k__Fungi;p__Ascomycota;c__Saccharomycetes;o__Saccharomycetales;f__Saccharomycetaceae;g__Saccharomyces;s__Saccharomyces_paradoxus;t__human-animal;t__human-animal	k__Fungi;p__Basidiomycota;c__Tritirachiomycetes;o__Tritirachiales;f__Tritirachiaceae;g__Tritirachium;s__Tritirachium_oryzae;t__human-animal;t__human-animal	k__Fungi;p__Ascomycota;c__Eurotiomycetes;o__Chaetothyriales;f__Herpotrichiellaceae;g__Exophiala;s__Exophiala_cancerae;t__human-animal;t__human-animal	k__Fungi;p__Basidiomycota;c__Malasseziomycetes;o__Malasseziales;f__Malasseziaceae;g__Malassezia;s__Malassezia_slooffiae;t__human-animal;t__human-animal	k__Fungi;p__Basidiomycota;c__Malasseziomycetes;o__Malasseziales;f__Malasseziaceae;g__Malassezia;s__Malassezia_furfur;t__human-animal;t__human-animal	k__Fungi;p__Ascomycota;c__Eurotiomycetes;o__Onygenales;f__Arthrodermataceae;g__Microsporum;s__Microsporum_canis;t__human-animal;t__human-animal	k__Fungi;p__Ascomycota;c__Sordariomycetes;o__Hypocreales;f__Ophiocordycipitaceae;g__Hirsutella;s__Hirsutella_minnesotensis;t__human-animal;t__human-animal	k__Fungi;p__Ascomycota;c__Sordariomycetes;o__Hypocreales;f__Hypocreaceae;g__Trichoderma;s__Trichoderma_sinuosum;t__human-animal;t__human-animal	k__Fungi;p__Ascomycota;c__Sordariomycetes;o__Sordariales;f__Chaetomiaceae;g__Myceliophthora;s__Myceliophthora_thermophila;t__human-animal;t__human-animal	k__Fungi;p__Ascomycota;c__Eurotiomycetes;o__Eurotiales;f__Trichocomaceae;g__Talaromyces;s__Talaromyces_pinophilus;t__human-animal;t__human-animal	k__Fungi;p__Basidiomycota;c__Agaricomycetes;o__Agaricales;f__Psathyrellaceae;g__Coprinopsis;s__Coprinopsis_cinerea;t__human-animal;t__human-animal	k__Fungi;p__Ascomycota;c__Saccharomycetes;o__Saccharomycetales;f__Saccharomycetales_fam_incertae_sedis;g__Candida;s__Candida_orthopsilosis;t__human-animal;t__human-animal	k__Fungi;p__Mucoromycota;c__Mucoromycetes;o__Mucorales;f__Cunninghamellaceae;g__Cunninghamella;s__Cunninghamella_blakesleeana;t__human-animal;t__human-animal	k__Fungi;p__Ascomycota;c__Sordariomycetes;o__Hypocreales;f__Nectriaceae;g__Fusarium;s__Fusarium_keratoplasticum;t__human-animal;t__human-animal	k__Fungi;p__Ascomycota;c__Dothideomycetes;o__Dothideales;f__Saccotheciaceae;g__Aureobasidium;s__Aureobasidium_pullulans;t__human-animal;t__human-animal	k__Fungi;p__Mucoromycota;c__Mucoromycetes;o__Mucorales;f__Saksenaeaceae;g__Apophysomyces;s__Apophysomyces_variabilis;t__human-animal;t__human-animal	k__Fungi;p__Ascomycota;c__Eurotiomycetes;o__Eurotiales;f__Aspergillaceae;g__Penicillium;s__Penicillium_adametzioides;t__human-animal;t__human-animal	k__Fungi;p__Basidiomycota;c__Malasseziomycetes;o__Malasseziales;f__Malasseziaceae;g__Malassezia;s__Malassezia_slooffiae;t__human-animal;t__human-animal	k__Fungi;p__Mucoromycota;c__Mucoromycetes;o__Mucorales;f__Rhizopodaceae;g__Rhizopus;s__Rhizopus_homothallicus;t__human-animal;t__human-animal	k__Fungi;p__Ascomycota;c__Saccharomycetes;o__Saccharomycetales;f__Pichiaceae;g__Pichia;s__Pichia_kudriavzevii;t__human-animal;t__human-animal	k__Fungi;p__Ascomycota;c__Sordariomycetes;o__Hypocreales;f__Clavicipitaceae;g__Pochonia;s__Pochonia_chlamydosporia;t__human-animal;t__human-animal	k__Fungi;p__Ascomycota;c__Eurotiomycetes;o__Eurotiales;f__Aspergillaceae;g__Penicillium;s__Penicillium_commune;t__human-animal;t__human-animal	k__Fungi;p__Ascomycota;c__Eurotiomycetes;o__Chaetothyriales;f__Herpotrichiellaceae;g__Rhinocladiella;s__Rhinocladiella_aquaspersa;t__human-animal;t__human-animal	k__Fungi;p__Ascomycota;c__Sordariomycetes;o__Cephalothecales;f__Cephalothecaceae;g__Phialemonium;s__Phialemonium_atrogriseum;t__human-animal;t__human-animal	k__Fungi;p__Ascomycota;c__Eurotiomycetes;o__Chaetothyriales;f__Herpotrichiellaceae;g__Cladophialophora;s__Cladophialophora_boppii;t__human-animal;t__human-animal	k__Fungi;p__Ascomycota;c__Saccharomycetes;o__Phaffomycetales;f__Wickerhamomycetaceae;g__Wickerhamomyces;s__Wickerhamomyces_subpelliculosus;t__human-animal;t__human-animal	k__Fungi;p__Ascomycota;c__Dothideomycetes;o__Dothideales;f__Saccotheciaceae;g__Aureobasidium;s__Aureobasidium_pullulans;t__human-animal;t__human-animal	k__Fungi;p__Ascomycota;c__Sordariomycetes;o__Sordariales;f__Chaetomiaceae;g__Madurella;s__Madurella_mycetomatis;t__human-animal;t__human-animal	k__Fungi;p__Ascomycota;c__Sordariomycetes;o__Hypocreales;f__Cordycipitaceae;g__Cordyceps;s__Cordyceps_cicadae;t__human-animal;t__human-animal	k__Fungi;p__Ascomycota;c__Sordariomycetes;o__Hypocreales;f__Ophiocordycipitaceae;g__Hirsutella;s__Hirsutella_minnesotensis;t__human-animal;t__human-animal	k__Fungi;p__Ascomycota;c__Sordariomycetes;o__Microascales;f__Microascaceae;g__Pseudallescheria;s__Pseudallescheria_boydii;t__human-animal;t__human-animal	k__Fungi;p__Basidiomycota;c__Tremellomycetes;o__Trichosporonales;f__Trichosporonaceae;g__Trichosporon;s__Trichosporon_inkin;t__human-animal;t__human-animal	k__Fungi;p__Ascomycota;c__Sordariomycetes;o__Cephalothecales;f__Cephalothecaceae;g__Phialemonium;s__Phialemonium_atrogriseum;t__human-animal;t__human-animal	k__Fungi;p__Ascomycota;c__Dothideomycetes;o__Pleosporales;f__Didymosphaeriaceae;g__Paraconiothyrium;s__Paraconiothyrium_fuckelii;t__human-animal;t__human-animal	k__Fungi;p__Ascomycota;c__Sordariomycetes;o__Microascales;f__Microascaceae;g__Scedosporium;s__Scedosporium_dehoogii;t__human-animal;t__human-animal	k__Fungi;p__Ascomycota;c__Dothideomycetes;o__Pleosporales;f__Pleosporaceae;g__Alternaria;s__Alternaria_chlamydospora;t__human-animal;t__human-animal	k__Fungi;p__Ascomycota;c__Eurotiomycetes;o__Eurotiales;f__Aspergillaceae;g__Penicillium;s__Penicillium_spinulosum;t__human-animal;t__human-animal	k__Fungi;p__Ascomycota;c__Eurotiomycetes;o__Chaetothyriales;f__Herpotrichiellaceae;g__Rhinocladiella;s__Rhinocladiella_atrovirens;t__human-animal;t__human-animal	k__Fungi;p__Basidiomycota;c__Tritirachiomycetes;o__Tritirachiales;f__Tritirachiaceae;g__Tritirachium;s__Tritirachium_oryzae;t__human-animal;t__human-animal	k__Fungi;p__Ascomycota;c__Eurotiomycetes;o__Eurotiales;f__Trichocomaceae;g__Talaromyces;s__Talaromyces_verruculosus;t__human-animal;t__human-animal	k__Fungi;p__Ascomycota;c__Eurotiomycetes;o__Eurotiales;f__Trichocomaceae;g__Talaromyces;s__Talaromyces_verruculosus;t__human-animal;t__human-animal	k__Fungi;p__Mucoromycota;c__Mucoromycetes;o__Mucorales;f__Lichtheimiaceae;g__Rhizomucor;s__Rhizomucor_miehei;t__human-animal;t__human-animal	k__Fungi;p__Ascomycota;c__Eurotiomycetes;o__Eurotiales;f__Aspergillaceae;g__Aspergillus;s__Aspergillus_versicolor;t__human-animal;t__human-animal	k__Fungi;p__Mucoromycota;c__Mucoromycetes;o__Mucorales;f__Saksenaeaceae;g__Saksenaea;s__Saksenaea_vasiformis;t__human-animal;t__human-animal
k__Fungi;p__Ascomycota;c__Sordariomycetes;o__Ophiostomatales;f__Ophiostomataceae;g__Sporothrix;s__Sporothrix_stenoceras;t__human-animal;t__human-animal	k__Fungi;p__Ascomycota;c__Sordariomycetes;o__Microascales;f__Microascaceae;g__Scedosporium;s__Scedosporium_dehoogii;t__human-animal;t__human-animal	k__Fungi;p__Ascomycota;c__Sordariomycetes;o__Sordariales;f__Chaetomiaceae;g__Myceliophthora;s__Myceliophthora_thermophila;t__human-animal;t__human-animal	k__Fungi;p__Basidiomycota;c__Microbotryomycetes;o__Sporidiobolales;f__Sporidiobolaceae;g__Sporidiobolus;s__Sporidiobolus_salmonicolor;t__human-animal;t__human-animal	k__Fungi;p__Ascomycota;c__Saccharomycetes;o__Saccharomycetales;f__Saccharomycetaceae;g__Kluyveromyces;s__Kluyveromyces_marxianus;t__human-animal;t__human-animal	k__Fungi;p__Ascomycota;c__Eurotiomycetes;o__Chaetothyriales;f__Cyphellophoraceae;g__Cyphellophora;s__Cyphellophora_europaea;t__human-animal;t__human-animal	k__Fungi;p__Ascomycota;c__Eurotiomycetes;o__Chaetothyriales;f__Herpotrichiellaceae;g__Fonsecaea;s__Fonsecaea_brasiliensis;t__human-animal;t__human-animal	k__Fungi;p__Ascomycota;c__Eurotiomycetes;o__Eurotiales;f__Aspergillaceae;g__Aspergillus;s__Aspergillus_brasiliensis;t__human-animal;t__human-animal	k__Fungi;p__Ascomycota;c__Dothideomycetes;o__Dothideales;f__Cladosporiaceae;g__Cladosporium;s__Cladosporium_herbarum;t__human-animal;t__human-animal	k__Fungi;p__Ascomycota;c__Eurotiomycetes;o__Chaetothyriales;f__Herpotrichiellaceae;g__Fonsecaea;s__Fonsecaea_nubica;t__human-animal;t__human-animal	k__Fungi;p__Basidiomycota;c__Agaricomycetes;o__Agaricales;f__Psathyrellaceae;g__Coprinopsis;s__Coprinopsis_cinerea;t__human-animal;t__human-animal	k__Fungi;p__Ascomycota;c__Eurotiomycetes;o__Eurotiales;f__Aspergillaceae;g__Penicillium;s__Penicillium_janthinellum;t__human-animal;t__human-animal	k__Fungi;p__Ascomycota;c__Eurotiomycetes;o__Eurotiales;f__Trichocomaceae;g__Talaromyces;s__Talaromyces_verruculosus;t__human-animal;t__human-animal	k__Fungi;p__Ascomycota;c__Eurotiomycetes;o__Eurotiales;f__Aspergillaceae;g__Aspergillus;s__Aspergillus_rugulosus;t__human-animal;t__human-animal	k__Fungi;p__Ascomycota;c__Eurotiomycetes;o__Chaetothyriales;f__Herpotrichiellaceae;g__Exophiala;s__Exophiala_oligosperma;t__human-animal;t__human-animal	k__Fungi;p__Ascomycota;c__Sordariomycetes;o__Hypocreales;f__Stachybotryaceae;g__Stachybotrys;s__Stachybotrys_chlorohalonata;t__human-animal;t__human-animal	k__Fungi;p__Ascomycota;c__Sordariomycetes;o__Microascales;f__Microascaceae;g__Pseudallescheria;s__Pseudallescheria_boydii;t__human-animal;t__human-animal	k__Fungi;p__Ascomycota;c__Sordariomycetes;o__Hypocreales;f__Cordycipitaceae;g__Lecanicillium;s__Lecanicillium_fungicola;t__human-animal;t__human-animal	k__Fungi;p__Ascomycota;c__Eurotiomycetes;o__Eurotiales;f__Trichocomaceae;g__Talaromyces;s__Talaromyces_purpureogenus;t__human-animal;t__human-animal	k__Fungi;p__Ascomycota;c__Eurotiomycetes;o__Eurotiales;f__Aspergillaceae;g__Penicillium;s__Penicillium_commune;t__human-animal;t__human-animal	k__Fungi;p__Ascomycota;c__Pichiomycetes;o__Serinales;f__Debaryomycetaceae;g__Scheffersomyces;s__Scheffersomyces_stipitis;t__human-animal;t__human-animal	k__Fungi;p__Ascomycota;c__Eurotiomycetes;o__Onygenales;f__Gymnoascaceae;g__Gymnascella;s__Gymnascella_hyalinospora;t__human-animal;t__human-animal	k__Fungi;p__Ascomycota;c__Eurotiomycetes;o__Eurotiales;f__Aspergillaceae;g__Aspergillus;s__Aspergillus_wentii;t__human-animal;t__human-animal	k__Fungi;p__Basidiomycota;c__Malasseziomycetes;o__Malasseziales;f__Malasseziaceae;g__Malassezia;s__Malassezia_sympodialis;t__human-animal;t__human-animal	k__Fungi;p__Ascomycota;c__Saccharomycetes;o__Saccharomycetales;f__Saccharomycetales_fam_incertae_sedis;g__Candida;s__Candida_zeylanoides;t__human-animal;t__human-animal	k__Fungi;p__Ascomycota;c__Sordariomycetes;o__Ophiostomatales;f__Ophiostomataceae;g__Sporothrix;s__Sporothrix_stenoceras;t__human-animal;t__human-animal	k__Fungi;p__Ascomycota;c__Eurotiomycetes;o__Onygenales;f__Arthrodermataceae;g__Nannizzia;s__Nannizzia_fulva;t__human-animal;t__human-animal	k__Fungi;p__Mucoromycota;c__Mucoromycetes;o__Mucorales;f__Syncephalastraceae;g__Syncephalastrum;s__Syncephalastrum_racemosum;t__human-animal;t__human-animal	k__Fungi;p__Ascomycota;c__Sordariomycetes;o__Hypocreales;f__Nectriaceae;g__Fusarium;s__Fusarium_keratoplasticum;t__human-animal;t__human-animal	k__Fungi;p__Ascomycota;c__Eurotiomycetes;o__Eurotiales;f__Trichocomaceae;g__Talaromyces;s__Talaromyces_rugulosus;t__human-animal;t__human-animal	k__Fungi;p__Ascomycota;c__Eurotiomycetes;o__Eurotiales;f__Aspergillaceae;g__Penicillium;s__Penicillium_echinulatum;t__human-animal;t__human-animal	k__Fungi;p__Ascomycota;c__Eurotiomycetes;o__Eurotiales;f__Trichocomaceae;g__Talaromyces;s__Talaromyces_purpureogenus;t__human-animal;t__human-animal	k__Fungi;p__Ascomycota;c__Eurotiomycetes;o__Onygenales;f__Ajellomycetaceae;g__Paracoccidioides;s__Paracoccidioides_brasiliensis;t__human-animal;t__human-animal	k__Fungi;p__Basidiomycota;c__Agaricomycetes;o__Polyporales;f__Irpicaceae;g__Irpex;s__Irpex_lacteus;t__human-animal;t__human-animal	k__Fungi;p__Basidiomycota;c__Tremellomycetes;o__Trichosporonales;f__Trichosporonaceae;g__Vanrija;s__Vanrija_humicola;t__human-animal;t__human-animal	k__Fungi;p__Ascomycota;c__Leotiomycetes;o__Thelebolales;f__Pseudeurotiaceae;g__Pseudogymnoascus;s__Pseudogymnoascus_destructans;t__human-animal;t__human-animal	k__Fungi;p__Mucoromycota;c__Mucoromycetes;o__Mucorales;f__Rhizopodaceae;g__Rhizopus;s__Rhizopus_homothallicus;t__human-animal;t__human-animal	k__Fungi;p__Ascomycota;c__Pichiomycetes;o__Serinales;f__Debaryomycetaceae;g__Lodderomyces;s__Lodderomyces_elongisporus;t__human-animal;t__human-animal	k__Fungi;p__Ascomycota;c__Eurotiomycetes;o__Onygenales;f__Arthrodermataceae;g__Trichophyton;s__Trichophyton_interdigitale;t__human-animal;t__human-animal	k__Fungi;p__Ascomycota;c__Sordariomycetes;o__Hypocreales;f__Ophiocordycipitaceae;g__Ophiocordyceps;s__Ophiocordyceps_sphecocephala;t__human-animal;t__human-animal	k__Fungi;p__Ascomycota;c__Eurotiomycetes;o__Onygenales;f__Arthrodermataceae;g__Trichophyton;s__Trichophyton_schoenleinii;t__human-animal;t__human-animal	k__Fungi;p__Ascomycota;c__Saccharomycetes;o__Saccharomycetales;f__Saccharomycetales_fam_incertae_sedis;g__Candida;s__Candida_nivariensis;t__human-animal;t__human-animal	k__Fungi;p__Ascomycota;c__Eurotiomycetes;o__Chaetothyriales;f__Herpotrichiellaceae;g__Cladophialophora;s__Cladophialophora_bantiana;t__human-animal;t__human-animal	k__Fungi;p__Ascomycota;c__Eurotiomycetes;o__Chaetothyriales;f__Herpotrichiellaceae;g__Exophiala;s__Exophiala_oligosperma;t__human-animal;t__human-animal	k__Fungi;p__Basidiomycota;c__Microbotryomycetes;o__Sporidiobolales;f__Sporidiobolaceae;g__Sporobolomyces;s__Sporobolomyces_roseus;t__human-animal;t__human-animal	k__Fungi;p__Ascomycota;c__Dothideomycetes;o__Eremomycetales;f__Eremomycetaceae;g__Arthrographis;s__Arthrographis_kalrae;t__human-animal;t__human-animal	k__Fungi;p__Ascomycota;c__Sordariomycetes;o__Hypocreales;f__Sarocladiaceae;g__Sarocladium;s__Sarocladium_terricola;t__human-animal;t__human-animal	k__Fungi;p__Ascomycota;c__Eurotiomycetes;o__Chaetothyriales;f__Herpotrichiellaceae;g__Exophiala;s__Exophiala_pisciphila;t__human-animal;t__human-animal	k__Fungi;p__Ascomycota;c__Eurotiomycetes;o__Chaetothyriales;f__Herpotrichiellaceae;g__Exophiala;s__Exophiala_xenobiotica;t__human-animal;t__human-animal	k__Fungi;p__Ascomycota;c__Leotiomycetes;o__Helotiales;f__Helotiaceae;g__Scytalidium;s__Scytalidium_cuboideum;t__human-animal;t__human-animal
k__Fungi;p__Ascomycota;c__Saccharomycetes;o__Saccharomycetales;f__Saccharomycetales_fam_incertae_sedis;g__Candida;s__Candida_parapsilosis;t__human-animal;t__human-animal	k__Fungi;p__Ascomycota;c__Eurotiomycetes;o__Onygenales;f__Onygenaceae;g__Aphanoascus;s__Aphanoascus_fulvescens;t__human-animal;t__human-animal	k__Fungi;p__Ascomycota;c__Pichiomycetes;o__Pichiales;f__Pichiaceae;g__Pichia;s__Pichia_fermentans;t__human-animal;t__human-animal	k__Fungi;p__Ascomycota;c__Saccharomycetes;o__Saccharomycetales;f__Saccharomycetales_fam_incertae_sedis;g__Candida;s__Candida_albicans;t__human-animal;t__human-animal	k__Fungi;p__Ascomycota;c__Saccharomycetes;o__Saccharomycetales;f__Saccharomycetales_fam_incertae_sedis;g__Candida;s__Candida_metapsilosis;t__human-animal;t__human-animal	k__Fungi;p__Ascomycota;c__Dothideomycetes;o__Pleosporales;f__Corynesporascaceae;g__Corynespora;s__Corynespora_cassiicola;t__human-animal;t__human-animal	k__Fungi;p__Basidiomycota;c__Agaricomycetes;o__Agaricales;f__Hydnangiaceae;g__Laccaria;s__Laccaria_bicolor;t__human-animal;t__human-animal	k__Fungi;p__Ascomycota;c__Eurotiomycetes;o__Onygenales;f__Arthrodermataceae;g__Lophophyton;s__Lophophyton_gallinae;t__human-animal;t__human-animal	k__Fungi;p__Ascomycota;c__Eurotiomycetes;o__Chaetothyriales;f__Herpotrichiellaceae;g__Fonsecaea;s__Fonsecaea_brasiliensis;t__human-animal;t__human-animal	k__Fungi;p__Ascomycota;c__Eurotiomycetes;o__Onygenales;f__Onygenaceae;g__Coccidioides;s__Coccidioides_immitis;t__human-animal;t__human-animal	k__Fungi;p__Ascomycota;c__Eurotiomycetes;o__Eurotiales;f__Aspergillaceae;g__Aspergillus;s__Aspergillus_fischeri;t__human-animal;t__human-animal	k__Fungi;p__Ascomycota;c__Pichiomycetes;o__Serinales;f__Debaryomycetaceae;g__Millerozyma;s__Millerozyma_farinosa;t__human-animal;t__human-animal	k__Fungi;p__Ascomycota;c__Dothideomycetes;o__Venturiales;f__Sympoventuriaceae;g__Ochroconis;s__Ochroconis_tshawytschae;t__human-animal;t__human-animal	k__Fungi;p__Basidiomycota;c__Tremellomycetes;o__Filobasidiales;f__Filobasidiaceae;g__Naganishia;s__Naganishia_albida;t__human-animal;t__human-animal	k__Fungi;p__Ascomycota;c__Eurotiomycetes;o__Onygenales;f__Onygenaceae;g__Coccidioides;s__Coccidioides_immitis;t__human-animal;t__human-animal	k__Fungi;p__Ascomycota;c__Sordariomycetes;o__Hypocreales;f__Nectriaceae;g__Fusarium;s__Fusarium_keratoplasticum;t__human-animal;t__human-animal	k__Fungi;p__Ascomycota;c__Sordariomycetes;o__Hypocreales;f__Ophiocordycipitaceae;g__Tolypocladium;s__Tolypocladium_inflatum;t__human-animal;t__human-animal	k__Fungi;p__Ascomycota;c__Eurotiomycetes;o__Onygenales;f__Ajellomycetaceae;g__Paracoccidioides;s__Paracoccidioides_brasiliensis;t__human-animal;t__human-animal	k__Fungi;p__Mucoromycota;c__Mucoromycetes;o__Mucorales;f__Lichtheimiaceae;g__Lichtheimia;s__Lichtheimia_hyalospora;t__human-animal;t__human-animal	k__Fungi;p__Ascomycota;c__Eurotiomycetes;o__Eurotiales;f__Aspergillaceae;g__Aspergillus;s__Aspergillus_carbonarius;t__human-animal;t__human-animal	k__Fungi;p__Ascomycota;c__Eurotiomycetes;o__Chaetothyriales;f__Herpotrichiellaceae;g__Cladophialophora;s__Cladophialophora_carrionii;t__human-animal;t__human-animal	k__Fungi;p__Ascomycota;c__Eurotiomycetes;o__Chaetothyriales;f__Herpotrichiellaceae;g__Exophiala;s__Exophiala_xenobiotica;t__human-animal;t__human-animal	k__Fungi;p__Mucoromycota;c__Mucoromycetes;o__Mucorales;f__Syncephalastraceae;g__Syncephalastrum;s__Syncephalastrum_racemosum;t__human-animal;t__human-animal	k__Fungi;p__Mucoromycota;c__Mucoromycetes;o__Mucorales;f__Lichtheimiaceae;g__Lichtheimia;s__Lichtheimia_corymbifera;t__human-animal;t__human-animal	k__Fungi;p__Mucoromycota;c__Mucoromycetes;o__Mucorales;f__Lichtheimiaceae;g__Lichtheimia;s__Lichtheimia_corymbifera;t__human-animal;t__human-animal	k__Fungi;p__Ascomycota;c__Saccharomycetes;o__Saccharomycetales;f__Metschnikowiaceae;g__Metschnikowia;s__Metschnikowia_pulcherrima;t__human-animal;t__human-animal	k__Fungi;p__Ascomycota;c__Eurotiomycetes;o__Eurotiales;f__Aspergillaceae;g__Aspergillus;s__Aspergillus_brasiliensis;t__human-animal;t__human-animal	k__Fungi;p__Ascomycota;c__Eurotiomycetes;o__Chaetothyriales;f__Trichomeriaceae;g__Knufia;s__Knufia_epidermidis;t__human-animal;t__human-animal	k__Fungi;p__Ascomycota;c__Eurotiomycetes;o__Chaetothyriales;f__Trichomeriaceae;g__Knufia;s__Knufia_epidermidis;t__human-animal;t__human-animal	k__Fungi;p__Ascomycota;c__Pichiomycetes;o__Serinales;f__Debaryomycetaceae;g__Yamadazyma;s__Yamadazyma_scolyti;t__human-animal;t__human-animal	k__Fungi;p__Ascomycota;c__Saccharomycetes;o__Saccharomycetales;f__Saccharomycetales_fam_incertae_sedis;g__Candida;s__Candida_quercitrusa;t__human-animal;t__human-animal	k__Fungi;p__Ascomycota;c__Saccharomycetes;o__Saccharomycetales;f__Metschnikowiaceae;g__Metschnikowia;s__Metschnikowia_pulcherrima;t__human-animal;t__human-animal	k__Fungi;p__Ascomycota;c__Sordariomycetes;o__Hypocreales;f__Nectriaceae;g__Fusarium;s__Fusarium_kyushuense;t__human-animal;t__human-animal	k__Fungi;p__Ascomycota;c__Pichiomycetes;o__Alaninales;f__Pachysoleniaceae;g__Nakazawaea;s__Nakazawaea_holstii;t__human-animal;t__human-animal	k__Fungi;p__Ascomycota;c__Saccharomycetes;o__Phaffomycetales;f__Wickerhamomycetaceae;g__Wickerhamomyces;s__Wickerhamomyces_subpelliculosus;t__human-animal;t__human-animal	k__Fungi;p__Ascomycota;c__Sordariomycetes;o__Hypocreales;f__Sarocladiaceae;g__Sarocladium;s__Sarocladium_terricola;t__human-animal;t__human-animal	k__Fungi;p__Ascomycota;c__Eurotiomycetes;o__Chaetothyriales;f__Herpotrichiellaceae;g__Exophiala;s__Exophiala_dermatitidis;t__human-animal;t__human-animal	k__Fungi;p__Ascomycota;c__Sordariomycetes;o__Hypocreales;f__Sarocladiaceae;g__Sarocladium;s__Sarocladium_strictum;t__human-animal;t__human-animal	k__Fungi;p__Ascomycota;c__Pichiomycetes;o__Serinales;f__Metschnikowiaceae;g__Clavispora;s__Clavispora_lusitaniae;t__human-animal;t__human-animal	k__Fungi;p__Basidiomycota;c__Tremellomycetes;o__Trichosporonales;f__Trichosporonaceae;g__Trichosporon;s__Trichosporon_inkin;t__human-animal;t__human-animal	k__Fungi;p__Ascomycota;c__Saccharomycetes;o__Saccharomycetales;f__Saccharomycetaceae;g__Saccharomyces;s__Saccharomyces_kudriavzevii;t__human-animal;t__human-animal	k__Fungi;p__Ascomycota;c__Pneumocystomycetes;o__Pneumocystidales;f__Pneumocystidaceae;g__Pneumocystis;s__Pneumocystis_jirovecii;t__human-animal;t__human-animal	k__Fungi;p__Ascomycota;c__Saccharomycetes;o__Saccharomycetales;f__Saccharomycetales_fam_incertae_sedis;g__Candida;s__Candida_viswanathii;t__human-animal;t__human-animal	k__Fungi;p__Ascomycota;c__Eurotiomycetes;o__Onygenales;f__Ajellomycetaceae;g__Histoplasma;s__Histoplasma_capsulatum;t__human-animal;t__human-animal	k__Fungi;p__Ascomycota;c__Eurotiomycetes;o__Eurotiales;f__Trichocomaceae;g__Talaromyces;s__Talaromyces_marneffei;t__human-animal;t__human-animal	k__Fungi;p__Ascomycota;c__Sordariomycetes;o__Hypocreales;f__Nectriaceae;g__Fusarium;s__Fusarium_delphinoides;t__human-animal;t__human-animal	k__Fungi;p__Basidiomycota;c__Agaricomycetes;o__Polyporales;f__Irpicaceae;g__Emmia;s__Emmia_lacerata;t__human-animal;t__human-animal	k__Fungi;p__Ascomycota;c__Eurotiomycetes;o__Chaetothyriales;f__Herpotrichiellaceae;g__Exophiala;s__Exophiala_heteromorpha;t__human-animal;t__human-animal	k__Fungi;p__Ascomycota;c__Dothideomycetes;o__Pleosporales;f__Didymosphaeriaceae;g__Paraconiothyrium;s__Paraconiothyrium_fuckelii;t__human-animal;t__human-animal	k__Fungi;p__Ascomycota;c__Saccharomycetes;o__Saccharomycetales;f__Saccharomycetales_fam_incertae_sedis;g__Candida;s__Candida_membranifaciens;t__human-animal;t__human-animal
k__Fungi;p__Ascomycota;c__Dothideomycetes;o__Pleosporales;f__Neohendersoniaceae;g__Medicopsis;s__Medicopsis_romeroi;t__human-animal;t__human-animal	k__Fungi;p__Ascomycota;c__Eurotiomycetes;o__Onygenales;f__Arthrodermataceae;g__Trichophyton;s__Trichophyton_violaceum;t__human-animal;t__human-animal	k__Fungi;p__Ascomycota;c__Eurotiomycetes;o__Onygenales;f__Arthrodermataceae;g__Trichophyton;s__Trichophyton_simii;t__human-animal;t__human-animal	k__Fungi;p__Ascomycota;c__Eurotiomycetes;o__Chaetothyriales;f__Herpotrichiellaceae;g__Fonsecaea;s__Fonsecaea_nubica;t__human-animal;t__human-animal	k__Fungi;p__Ascomycota;c__Pichiomycetes;o__Pichiales;f__Pichiaceae;g__Pichia;s__Pichia_norvegensis;t__human-animal;t__human-animal	k__Fungi;p__Ascomycota;c__Eurotiomycetes;o__Chaetothyriales;f__Herpotrichiellaceae;g__Exophiala;s__Exophiala_phaeomuriformis;t__human-animal;t__human-animal	k__Fungi;p__Ascomycota;c__Eurotiomycetes;o__Eurotiales;f__Trichocomaceae;g__Talaromyces;s__Talaromyces_amestolkiae;t__human-animal;t__human-animal	k__Fungi;p__Ascomycota;c__Eurotiomycetes;o__Onygenales;f__Onygenaceae;g__Aphanoascus;s__Aphanoascus_fulvescens;t__human-animal;t__human-animal	k__Fungi;p__Ascomycota;c__Eurotiomycetes;o__Chaetothyriales;f__Herpotrichiellaceae;g__Rhinocladiella;s__Rhinocladiella_atrovirens;t__human-animal;t__human-animal	k__Fungi;p__Ascomycota;c__Sordariomycetes;o__Hypocreales;f__Nectriaceae;g__Fusarium;s__Fusarium_kyushuense;t__human-animal;t__human-animal	k__Fungi;p__Ascomycota;c__Eurotiomycetes;o__Eurotiales;f__Aspergillaceae;g__Aspergillus;s__Aspergillus_flavipes;t__human-animal;t__human-animal	k__Fungi;p__Basidiomycota;c__Tremellomycetes;o__Trichosporonales;f__Trichosporonaceae;g__Trichosporon;s__Trichosporon_inkin;t__human-animal;t__human-animal	k__Fungi;p__Ascomycota;c__Eurotiomycetes;o__Onygenales;f__Arthrodermataceae;g__Trichophyton;s__Trichophyton_soudanense;t__human-animal;t__human-animal	k__Fungi;p__Ascomycota;c__Eurotiomycetes;o__Eurotiales;f__Aspergillaceae;g__Aspergillus;s__Aspergillus_wentii;t__human-animal;t__human-animal	k__Fungi;p__Ascomycota;c__Sordariomycetes;o__Microascales;f__Microascaceae;g__Microascus;s__Microascus_gracilis;t__human-animal;t__human-animal	k__Fungi;p__Ascomycota;c__Dothideomycetes;o__Pleosporales;f__Pleosporaceae;g__Pyrenophora;s__Pyrenophora_biseptata;t__human-animal;t__human-animal	k__Fungi;p__Ascomycota;c__Saccharomycetes;o__Saccharomycetales;f__Saccharomycetales_fam_incertae_sedis;g__Candida;s__Candida_tropicalis;t__human-animal;t__human-animal	k__Fungi;p__Rozellomycota;c__Microsporidea;o__Nosematida;f__Nosematidae;g__Nosema;s__Nosema_bombycis;t__human-animal;t__human-animal	k__Fungi;p__Ascomycota;c__Sordariomycetes;o__Microascales;f__Microascaceae;g__Scopulariopsis;s__Scopulariopsis_candida;t__human-animal;t__human-animal	k__Fungi;p__Ascomycota;c__Dothideomycetes;o__Pleosporales;f__Pleosporaceae;g__Alternaria;s__Alternaria_infectoria;t__human-animal;t__human-animal	k__Fungi;p__Ascomycota;c__Eurotiomycetes;o__Eurotiales;f__Aspergillaceae;g__Aspergillus;s__Aspergillus_alabamensis;t__human-animal;t__human-animal	k__Fungi;p__Ascomycota;c__Eurotiomycetes;o__Eurotiales;f__Trichocomaceae;g__Talaromyces;s__Talaromyces_pinophilus;t__human-animal;t__human-animal	k__Fungi;p__Ascomycota;c__Leotiomycetes;o__Thelebolales;f__Pseudeurotiaceae;g__Pseudogymnoascus;s__Pseudogymnoascus_destructans;t__human-animal;t__human-animal	k__Fungi;p__Basidiomycota;c__Tremellomycetes;o__Trichosporonales;f__Trichosporonaceae;g__Vanrija;s__Vanrija_humicola;t__human-animal;t__human-animal	k__Fungi;p__Ascomycota;c__Sordariomycetes;o__Hypocreales;f__Bionectriaceae;g__Acremonium;s__Acremonium_fusidioides;t__human-animal;t__human-animal	k__Fungi;p__Ascomycota;c__Eurotiomycetes;o__Chaetothyriales;f__Herpotrichiellaceae;g__Exophiala;s__Exophiala_bergeri;t__human-animal;t__human-animal	k__Fungi;p__Ascomycota;c__Eurotiomycetes;o__Eurotiales;f__Aspergillaceae;g__Aspergillus;s__Aspergillus_fischeri;t__human-animal;t__human-animal	k__Fungi;p__Ascomycota;c__Eurotiomycetes;o__Eurotiales;f__Aspergillaceae;g__Aspergillus;s__Aspergillus_flavus;t__human-animal;t__human-animal	k__Fungi;p__Ascomycota;c__Dothideomycetes;o__Dothideales;f__Cladosporiaceae;g__Cladosporium;s__Cladosporium_halotolerans;t__human-animal;t__human-animal	k__Fungi;p__Ascomycota;c__Eurotiomycetes;o__Onygenales;f__Arthrodermataceae;g__Trichophyton;s__Trichophyton_benhamiae;t__human-animal;t__human-animal	k__Fungi;p__Ascomycota;c__Sordariomycetes;o__Sordariales;f__Sordariaceae;g__Neurospora;s__Neurospora_sitophila;t__human-animal;t__human-animal	k__Fungi;p__Ascomycota;c__Sordariomycetes;o__Hypocreales;f__Sarocladiaceae;g__Sarocladium;s__Sarocladium_terricola;t__human-animal;t__human-animal	k__Fungi;p__Ascomycota;c__Sordariomycetes;o__Ophiostomatales;f__Ophiostomataceae;g__Sporothrix;s__Sporothrix_brasiliensis;t__human-animal;t__human-animal	k__Fungi;p__Ascomycota;c__Sordariomycetes;o__Hypocreales;f__Clavicipitaceae;g__Pochonia;s__Pochonia_chlamydosporia;t__human-animal;t__human-animal	k__Fungi;p__Ascomycota;c__Eurotiomycetes;o__Eurotiales;f__Aspergillaceae;g__Penicillium;s__Penicillium_roqueforti;t__human-animal;t__human-animal	k__Fungi;p__Ascomycota;c__Eurotiomycetes;o__Eurotiales;f__Thermoascaceae;g__Thermoascus;s__Thermoascus_crustaceus;t__human-animal;t__human-animal	k__Fungi;p__Ascomycota;c__Sordariomycetes;o__Hypocreales;f__Sarocladiaceae;g__Sarocladium;s__Sarocladium_terricola;t__human-animal;t__human-animal	k__Fungi;p__Ascomycota;c__Saccharomycetes;o__Saccharomycetales;f__Saccharomycetaceae;g__Kluyveromyces;s__Kluyveromyces_marxianus;t__human-animal;t__human-animal	k__Fungi;p__Ascomycota;c__Eurotiomycetes;o__Onygenales;f__Arthrodermataceae;g__Microsporum;s__Microsporum_canis;t__human-animal;t__human-animal	k__Fungi;p__Ascomycota;c__Saccharomycetes;o__Saccharomycodales;f__Saccharomycodaceae;g__Hanseniaspora;s__Hanseniaspora_uvarum;t__human-animal;t__human-animal	k__Fungi;p__Ascomycota;c__Pichiomycetes;o__Serinales;f__Debaryomycetaceae;g__Diutina;s__Diutina_catenulata;t__human-animal;t__human-animal	k__Fungi;p__Ascomycota;c__Eurotiomycetes;o__Eurotiales;f__Aspergillaceae;g__Penicillium;s__Penicillium_coprophilum;t__human-animal;t__human-animal	k__Fungi;p__Ascomycota;c__Sordariomycetes;o__Hypocreales;f__Nectriaceae;g__Fusarium;s__Fusarium_keratoplasticum;t__human-animal;t__human-animal	k__Fungi;p__Ascomycota;c__Dothideomycetes;o__Pleosporales;f__Pleosporaceae;g__Pyrenophora;s__Pyrenophora_biseptata;t__human-animal;t__human-animal	k__Fungi;p__Ascomycota;c__Eurotiomycetes;o__Eurotiales;f__Trichocomaceae;g__Thermomyces;s__Thermomyces_dupontii;t__human-animal;t__human-animal	k__Fungi;p__Ascomycota;c__Sordariomycetes;o__Microascales;f__Microascaceae;g__Microascus;s__Microascus_cirrosus;t__human-animal;t__human-animal	k__Fungi;p__Ascomycota;c__Eurotiomycetes;o__Eurotiales;f__Aspergillaceae;g__Penicillium;s__Penicillium_paneum;t__human-animal;t__human-animal	k__Fungi;p__Ascomycota;c__Pichiomycetes;o__Serinales;f__Debaryomycetaceae;g__Debaryomyces;s__Debaryomyces_hansenii;t__human-animal;t__human-animal	k__Fungi;p__Ascomycota;c__Eurotiomycetes;o__Eurotiales;f__Aspergillaceae;g__Aspergillus;s__Aspergillus_rugulosus;t__human-animal;t__human-animal	k__Fungi;p__Ascomycota;c__Pichiomycetes;o__Serinales;f__Debaryomycetaceae;g__Yamadazyma;s__Yamadazyma_scolyti;t__human-animal;t__human-animal
k__Fungi;p__Ascomycota;c__Sordariomycetes;o__Microascales;f__Microascaceae;g__Scedosporium;s__Scedosporium_dehoogii;t__human-animal;t__human-animal	k__Fungi;p__Ascomycota;c__Sordariomycetes;o__Hypocreales;f__Ophiocordycipitaceae;g__Purpureocillium;s__Purpureocillium_lilacinum;t__human-animal;t__human-animal	k__Fungi;p__Ascomycota;c__Leotiomycetes;o__Helotiales;f__Helotiaceae;g__Scytalidium;s__Scytalidium_cuboideum;t__human-animal;t__human-animal	k__Fungi;p__Ascomycota;c__Eurotiomycetes;o__Onygenales;f__Arthrodermataceae;g__Nannizzia;s__Nannizzia_gypsea;t__human-animal;t__human-animal	k__Fungi;p__Ascomycota;c__Sordariomycetes;o__Hypocreales;f__Nectriaceae;g__Fusarium;s__Fusarium_keratoplasticum;t__human-animal;t__human-animal	k__Fungi;p__Basidiomycota;c__Tremellomycetes;o__Tremellales;f__Cryptococcaceae;g__Kwoniella;s__Kwoniella_mangrovensis;t__human-animal;t__human-animal	k__Fungi;p__Ascomycota;c__Eurotiomycetes;o__Onygenales;f__Arthrodermataceae;g__Epidermophyton;s__Epidermophyton_floccosum;t__human-animal;t__human-animal	k__Fungi;p__Basidiomycota;c__Tremellomycetes;o__Trichosporonales;f__Trichosporonaceae;g__Cutaneotrichosporon;s__Cutaneotrichosporon_jirovecii;t__human-animal;t__human-animal	k__Fungi;p__Ascomycota;c__Eurotiomycetes;o__Chaetothyriales;f__Herpotrichiellaceae;g__Exophiala;s__Exophiala_dermatitidis;t__human-animal;t__human-animal	k__Fungi;p__Ascomycota;c__Sordariomycetes;o__Hypocreales;f__Ophiocordycipitaceae;g__Purpureocillium;s__Purpureocillium_lilacinum;t__human-animal;t__human-animal	k__Fungi;p__Ascomycota;c__Eurotiomycetes;o__Eurotiales;f__Aspergillaceae;g__Aspergillus;s__Aspergillus_wentii;t__human-animal;t__human-animal	k__Fungi;p__Ascomycota;c__Sordariomycetes;o__Hypocreales;f__Sarocladiaceae;g__Sarocladium;s__Sarocladium_strictum;t__human-animal;t__human-animal	k__Fungi;p__Ascomycota;c__Sordariomycetes;o__Hypocreales;f__Cordycipitaceae;g__Engyodontium;s__Engyodontium_album;t__human-animal;t__human-animal	k__Fungi;p__Ascomycota;c__Eurotiomycetes;o__Eurotiales;f__Aspergillaceae;g__Aspergillus;s__Aspergillus_clavatus;t__human-animal;t__human-animal	k__Fungi;p__Ascomycota;c__Pichiomycetes;o__Serinales;f__Debaryomycetaceae;g__Schwanniomyces;s__Schwanniomyces_occidentalis;t__human-animal;t__human-animal	k__Fungi;p__Ascomycota;c__Dothideomycetes;o__Pleosporales;f__Neohendersoniaceae;g__Medicopsis;s__Medicopsis_romeroi;t__human-animal;t__human-animal	k__Fungi;p__Ascomycota;c__Dothideomycetes;o__Pleosporales;f__Pleosporaceae;g__Alternaria;s__Alternaria_chlamydospora;t__human-animal;t__human-animal	k__Fungi;p__Ascomycota;c__Eurotiomycetes;o__Chaetothyriales;f__Herpotrichiellaceae;g__Exophiala;s__Exophiala_cancerae;t__human-animal;t__human-animal	k__Fungi;p__Basidiomycota;c__Malasseziomycetes;o__Malasseziales;f__Malasseziaceae;g__Malassezia;s__Malassezia_furfur;t__human-animal;t__human-animal	k__Fungi;p__Basidiomycota;c__Agaricomycetes;o__Agaricales;f__Psathyrellaceae;g__Coprinopsis;s__Coprinopsis_cinerea;t__human-animal;t__human-animal	k__Fungi;p__Basidiomycota;c__Tremellomycetes;o__Cystofilobasidiales;f__Cystofilobasidiaceae;g__Cystofilobasidium;s__Cystofilobasidium_macerans;t__human-animal;t__human-animal	k__Fungi;p__Ascomycota;c__Eurotiomycetes;o__Onygenales;f__Arthrodermataceae;g__Microsporum;s__Microsporum_gypseum;t__human-animal;t__human-animal	k__Fungi;p__Ascomycota;c__Sordariomycetes;o__Microascales;f__Microascaceae;g__Scedosporium;s__Scedosporium_minutisporum;t__human-animal;t__human-animal	k__Fungi;p__Ascomycota;c__Eurotiomycetes;o__Onygenales;f__Arthrodermataceae;g__Trichophyton;s__Trichophyton_schoenleinii;t__human-animal;t__human-animal	k__Fungi;p__Basidiomycota;c__Agaricomycetes;o__Polyporales;f__Irpicaceae;g__Irpex;s__Irpex_lacteus;t__human-animal;t__human-animal	k__Fungi;p__Rozellomycota;c__Microsporidea;o__Nosematida;f__Nosematidae;g__Nosema;s__Nosema_bombycis;t__human-animal;t__human-animal	k__Fungi;p__Ascomycota;c__Eurotiomycetes;o__Eurotiales;f__Aspergillaceae;g__Aspergillus;s__Aspergillus_alabamensis;t__human-animal;t__human-animal	k__Fungi;p__Ascomycota;c__Saccharomycetes;o__Saccharomycetales;f__Saccharomycetales_fam_incertae_sedis;g__Candida;s__Candida_viswanathii;t__human-animal;t__human-animal	k__Fungi;p__Ascomycota;c__Sordariomycetes;o__Ophiostomatales;f__Ophiostomataceae;g__Sporothrix;s__Sporothrix_schenckii;t__human-animal;t__human-animal	k__Fungi;p__Ascomycota;c__Sordariomycetes;o__Hypocreales;f__Cordycipitaceae;g__Beauveria;s__Beauveria_brongniartii;t__human-animal;t__human-animal	k__Fungi;p__Ascomycota;c__Eurotiomycetes;o__Onygenales;f__Arthrodermataceae;g__Epidermophyton;s__Epidermophyton_floccosum;t__human-animal;t__human-animal	k__Fungi;p__Ascomycota;c__Eurotiomycetes;o__Eurotiales;f__Aspergillaceae;g__Penicillium;s__Penicillium_dipodomyicola;t__human-animal;t__human-animal	k__Fungi;p__Ascomycota;c__Eurotiomycetes;o__Chaetothyriales;f__Herpotrichiellaceae;g__Cladophialophora;s__Cladophialophora_boppii;t__human-animal;t__human-animal	k__Fungi;p__Ascomycota;c__Eurotiomycetes;o__Onygenales;f__Arthrodermataceae;g__Trichophyton;s__Trichophyton_benhamiae;t__human-animal;t__human-animal	k__Fungi;p__Ascomycota;c__Saccharomycetes;o__Saccharomycetales;f__Saccharomycetales_fam_incertae_sedis;g__Candida;s__Candida_albicans;t__human-animal;t__human-animal	k__Fungi;p__Ascomycota;c__Sordariomycetes;o__Ophiostomatales;f__Ophiostomataceae;g__Sporothrix;s__Sporothrix_schenckii;t__human-animal;t__human-animal	k__Fungi;p__Ascomycota;c__Eurotiomycetes;o__Eurotiales;f__Aspergillaceae;g__Penicillium;s__Penicillium_echinulatum;t__human-animal;t__human-animal	k__Fungi;p__Ascomycota;c__Eurotiomycetes;o__Onygenales;f__Arthrodermataceae;g__Trichophyton;s__Trichophyton_rubrum;t__human-animal;t__human-animal	k__Fungi;p__Ascomycota;c__Sordariomycetes;o__Ophiostomatales;f__Ophiostomataceae;g__Sporothrix;s__Sporothrix_globosa;t__human-animal;t__human-animal	k__Fungi;p__Ascomycota;c__Dothideomycetes;o__Dothideales;f__Cladosporiaceae;g__Cladosporium;s__Cladosporium_halotolerans;t__human-animal;t__human-animal	k__Fungi;p__Basidiomycota;c__Tremellomycetes;o__Trichosporonales;f__Trichosporonaceae;g__Vanrija;s__Vanrija_humicola;t__human-animal;t__human-animal	k__Fungi;p__Ascomycota;c__Eurotiomycetes;o__Onygenales;f__Arthrodermataceae;g__Trichophyton;s__Trichophyton_interdigitale;t__human-animal;t__human-animal	k__Fungi;p__Ascomycota;c__Eurotiomycetes;o__Onygenales;f__Arthrodermataceae;g__Trichophyton;s__Trichophyton_interdigitale;t__human-animal;t__human-animal	k__Fungi;p__Ascomycota;c__Dothideomycetes;o__Pleosporales;f__Pleosporaceae;g__Alternaria;s__Alternaria_infectoria;t__human-animal;t__human-animal	k__Fungi;p__Ascomycota;c__Eurotiomycetes;o__Eurotiales;f__Aspergillaceae;g__Penicillium;s__Penicillium_janthinellum;t__human-animal;t__human-animal	k__Fungi;p__Basidiomycota;c__Malasseziomycetes;o__Malasseziales;f__Malasseziaceae;g__Malassezia;s__Malassezia_globosa;t__human-animal;t__human-animal	k__Fungi;p__Ascomycota;c__Eurotiomycetes;o__Onygenales;f__Arthrodermataceae;g__Microsporum;s__Microsporum_audouinii;t__human-animal;t__human-animal	k__Fungi;p__Mucoromycota;c__Mucoromycetes;o__Mucorales;f__Mucoraceae;g__Mucor;s__Mucor_ramosissimus;t__human-animal;t__human-animal	k__Fungi;p__Ascomycota;c__Eurotiomycetes;o__Chaetothyriales;f__Herpotrichiellaceae;g__Fonsecaea;s__Fonsecaea_brasiliensis;t__human-animal;t__human-animal	k__Fungi;p__Ascomycota;c__Sordariomycetes;o__Hypocreales;f__Cordycipitaceae;g__Cordyceps;s__Cordyceps_cicadae;t__human-animal;t__human-animal
k__Fungi;p__Ascomycota;c__Eurotiomycetes;o__Onygenales;f__Arthrodermataceae;g__Nannizzia;s__Nannizzia_gypsea;t__human-animal;t__human-animal	k__Fungi;p__Ascomycota;c__Eurotiomycetes;o__Eurotiales;f__Aspergillaceae;g__Aspergillus;s__Aspergillus_terreus;t__human-animal;t__human-animal	k__Fungi;p__Ascomycota;c__Saccharomycetes;o__Saccharomycetales;f__Saccharomycetales_fam_incertae_sedis;g__Candida;s__Candida_quercitrusa;t__human-animal;t__human-animal	k__Fungi;p__Ascomycota;c__Sordariomycetes;o__Hypocreales;f__Clavicipitaceae;g__Pochonia;s__Pochonia_chlamydosporia;t__human-animal;t__human-animal	k__Fungi;p__Mucoromycota;c__Mucoromycetes;o__Mucorales;f__Mucoraceae;g__Mucor;s__Mucor_irregularis;t__human-animal;t__human-animal	k__Fungi;p__Ascomycota;c__Sordariomycetes;o__Ophiostomatales;f__Ophiostomataceae;g__Sporothrix;s__Sporothrix_stenoceras;t__human-animal;t__human-animal	k__Fungi;p__Ascomycota;c__Eurotiomycetes;o__Eurotiales;f__Aspergillaceae;g__Penicillium;s__Penicillium_dipodomyicola;t__human-animal;t__human-animal	k__Fungi;p__Ascomycota;c__Sordariomycetes;o__Hypocreales;f__Nectriaceae;g__Fusarium;s__Fusarium_petroliphilum;t__human-animal;t__human-animal	k__Fungi;p__Basidiomycota;c__Tremellomycetes;o__Tremellales;f__Rhynchogastremaceae;g__Papiliotrema;s__Papiliotrema_laurentii;t__human-animal;t__human-animal	k__Fungi;p__Ascomycota;c__Eurotiomycetes;o__Eurotiales;f__Trichocomaceae;g__Talaromyces;s__Talaromyces_pinophilus;t__human-animal;t__human-animal	k__Fungi;p__Ascomycota;c__Sordariomycetes;o__Microascales;f__Microascaceae;g__Scedosporium;s__Scedosporium_aurantiacum;t__human-animal;t__human-animal	k__Fungi;p__Ascomycota;c__Sordariomycetes;o__Hypocreales;f__Clavicipitaceae;g__Pochonia;s__Pochonia_chlamydosporia;t__human-animal;t__human-animal	k__Fungi;p__Chytridiomycota;c__Rhizophydiomycetes;o__Rhizophydiales;f__Batrachochytriaceae;g__Batrachochytrium;s__Batrachochytrium_dendrobatidis;t__human-animal;t__human-animal	k__Fungi;p__Ascomycota;c__Saccharomycetes;o__Saccharomycetales;f__Saccharomycetaceae;g__Lachancea;s__Lachancea_kluyveri;t__human-animal;t__human-animal	k__Fungi;p__Ascomycota;c__Eurotiomycetes;o__Onygenales;f__Arthrodermataceae;g__Trichophyton;s__Trichophyton_interdigitale;t__human-animal;t__human-animal	k__Fungi;p__Ascomycota;c__Saccharomycetes;o__Saccharomycetales;f__Saccharomycetaceae;g__Lachancea;s__Lachancea_kluyveri;t__human-animal;t__human-animal	k__Fungi;p__Ascomycota;c__Eurotiomycetes;o__Eurotiales;f__Aspergillaceae;g__Penicillium;s__Penicillium_concentricum;t__human-animal;t__human-animal	k__Fungi;p__Ascomycota;c__Pichiomycetes;o__Pichiales;f__Pichiaceae;g__Pichia;s__Pichia_fermentans;t__human-animal;t__human-animal	k__Fungi;p__Basidiomycota;c__Tremellomycetes;o__Cystofilobasidiales;f__Cystofilobasidiaceae;g__Cystofilobasidium;s__Cystofilobasidium_macerans;t__human-animal;t__human-animal	k__Fungi;p__Ascomycota;c__Eurotiomycetes;o__Onygenales;f__Onygenaceae;g__Coccidioides;s__Coccidioides_immitis;t__human-animal;t__human-animal	k__Fungi;p__Ascomycota;c__Eurotiomycetes;o__Eurotiales;f__Trichocomaceae;g__Talaromyces;s__Talaromyces_diversus;t__human-animal;t__human-animal	k__Fungi;p__Ascomycota;c__Eurotiomycetes;o__Eurotiales;f__Thermoascaceae;g__Thermoascus;s__Thermoascus_crustaceus;t__human-animal;t__human-animal	k__Fungi;p__Ascomycota;c__Saccharomycetes;o__Saccharomycetales;f__Saccharomycetales_fam_incertae_sedis;g__Candida;s__Candida_metapsilosis;t__human-animal;t__human-animal	k__Fungi;p__Ascomycota;c__Eurotiomycetes;o__Eurotiales;f__Aspergillaceae;g__Penicillium;s__Penicillium_griseofulvum;t__human-animal;t__human-animal	k__Fungi;p__Ascomycota;c__Eurotiomycetes;o__Eurotiales;f__Trichocomaceae;g__Talaromyces;s__Talaromyces_rugulosus;t__human-animal;t__human-animal	k__Fungi;p__Ascomycota;c__Sordariomycetes;o__Hypocreales;f__Nectriaceae;g__Fusarium;s__Fusarium_petroliphilum;t__human-animal;t__human-animal	k__Fungi;p__Ascomycota;c__Eurotiomycetes;o__Eurotiales;f__Aspergillaceae;g__Aspergillus;s__Aspergillus_calidoustus;t__human-animal;t__human-animal	k__Fungi;p__Ascomycota;c__Saccharomycetes;o__Ascoideales;f__Saccharomycopsidaceae;g__Saccharomycopsis;s__Saccharomycopsis_fibuligera;t__human-animal;t__human-animal	k__Fungi;p__Ascomycota;c__Eurotiomycetes;o__Eurotiales;f__Aspergillaceae;g__Penicillium;s__Penicillium_paneum;t__human-animal;t__human-animal	k__Fungi;p__Ascomycota;c__Eurotiomycetes;o__Onygenales;f__Arthrodermataceae;g__Trichophyton;s__Trichophyton_mentagrophytes;t__human-animal;t__human-animal	k__Fungi;p__Basidiomycota;c__Agaricomycetes;o__Agaricales;f__Schizophyllaceae;g__Schizophyllum;s__Schizophyllum_radiatum;t__human-animal;t__human-animal	k__Fungi;p__Ascomycota;c__Eurotiomycetes;o__Eurotiales;f__Trichocomaceae;g__Talaromyces;s__Talaromyces_ruber;t__human-animal;t__human-animal	k__Fungi;p__Ascomycota;c__Eurotiomycetes;o__Eurotiales;f__Aspergillaceae;g__Aspergillus;s__Aspergillus_brasiliensis;t__human-animal;t__human-animal	k__Fungi;p__Mucoromycota;c__Mucoromycetes;o__Mucorales;f__Mucoraceae;g__Actinomucor;s__Actinomucor_elegans;t__human-animal;t__human-animal	k__Fungi;p__Ascomycota;c__Eurotiomycetes;o__Eurotiales;f__Trichocomaceae;g__Talaromyces;s__Talaromyces_rugulosus;t__human-animal;t__human-animal	k__Fungi;p__Basidiomycota;c__Agaricomycetes;o__Polyporales;f__Polyporaceae;g__Trametes;s__Trametes_polyzona;t__human-animal;t__human-animal	k__Fungi;p__Ascomycota;c__Eurotiomycetes;o__Chaetothyriales;f__Herpotrichiellaceae;g__Exophiala;s__Exophiala_jeanselmei;t__human-animal;t__human-animal	k__Fungi;p__Ascomycota;c__Dothideomycetes;o__Pleosporales;f__Pleosporaceae;g__Alternaria;s__Alternaria_infectoria;t__human-animal;t__human-animal	k__Fungi;p__Ascomycota;c__Saccharomycetes;o__Saccharomycetales;f__Metschnikowiaceae;g__Clavispora;s__Clavispora_lusitaniae;t__human-animal;t__human-animal	k__Fungi;p__Basidiomycota;c__Agaricomycetes;o__Agaricales;f__Psathyrellaceae;g__Coprinopsis;s__Coprinopsis_cinerea;t__human-animal;t__human-animal	k__Fungi;p__Ascomycota;c__Eurotiomycetes;o__Eurotiales;f__Aspergillaceae;g__Aspergillus;s__Aspergillus_wentii;t__human-animal;t__human-animal	k__Fungi;p__Ascomycota;c__Saccharomycetes;o__Saccharomycetales;f__Pichiaceae;g__Pichia;s__Pichia_kudriavzevii;t__human-animal;t__human-animal	k__Fungi;p__Ascomycota;c__Sordariomycetes;o__Ophiostomatales;f__Ophiostomataceae;g__Sporothrix;s__Sporothrix_globosa;t__human-animal;t__human-animal	k__Fungi;p__Ascomycota;c__Sordariomycetes;o__Microascales;f__Microascaceae;g__Pseudallescheria;s__Pseudallescheria_boydii;t__human-animal;t__human-animal	k__Fungi;p__Ascomycota;c__Dothideomycetes;o__Pleosporales;f__Sporormiaceae;g__Westerdykella;s__Westerdykella_dispersa;t__human-animal;t__human-animal	k__Fungi;p__Ascomycota;c__Eurotiomycetes;o__Onygenales;f__Arthrodermataceae;g__Trichophyton;s__Trichophyton_verrucosum;t__human-animal;t__human-animal	k__Fungi;p__Ascomycota;c__Dothideomycetes;o__Dothideales;f__Saccotheciaceae;g__Aureobasidium;s__Aureobasidium_pullulans;t__human-animal;t__human-animal	k__Fungi;p__Basidiomycota;c__Tremellomycetes;o__Trichosporonales;f__Trichosporonaceae;g__Cutaneotrichosporon;s__Cutaneotrichosporon_jirovecii;t__human-animal;t__human-animal	k__Fungi;p__Ascomycota;c__Eurotiomycetes;o__Onygenales;f__Arthrodermataceae;g__Trichophyton;s__Trichophyton_schoenleinii;t__human-animal;t__human-animal	k__Fungi;p__Basidiomycota;c__Microbotryomycetes;o__Sporidiobolales;f__Sporidiobolaceae;g__Sporobolomyces;s__Sporobolomyces_roseus;t__human-animal;t__human-animal
k__Fungi;p__Ascomycota;c__Sordariomycetes;o__Togniniales;f__Togniniaceae;g__Phaeoacremonium;s__Phaeoacremonium_rubrigenum;t__human-animal;t__human-animal	k__Fungi;p__Ascomycota;c__Eurotiomycetes;o__Eurotiales;f__Trichocomaceae;g__Talaromyces;s__Talaromyces_ruber;t__human-animal;t__human-animal	k__Fungi;p__Ascomycota;c__Eurotiomycetes;o__Eurotiales;f__Trichocomaceae;g__Talaromyces;s__Talaromyces_piceae;t__human-animal;t__human-animal	k__Fungi;p__Ascomycota;c__Eurotiomycetes;o__Eurotiales;f__Aspergillaceae;g__Aspergillus;s__Aspergillus_calidoustus;t__human-animal;t__human-animal	k__Fungi;p__Ascomycota;c__Eurotiomycetes;o__Onygenales;f__Arthrodermataceae;g__Nannizzia;s__Nannizzia_fulva;t__human-animal;t__human-animal	k__Fungi;p__Basidiomycota;c__Microbotryomycetes;o__Sporidiobolales;f__Sporidiobolaceae;g__Sporidiobolus;s__Sporidiobolus_salmonicolor;t__human-animal;t__human-animal	k__Fungi;p__Ascomycota;c__Eurotiomycetes;o__Chaetothyriales;f__Cyphellophoraceae;g__Cyphellophora;s__Cyphellophora_europaea;t__human-animal;t__human-animal	k__Fungi;p__Ascomycota;c__Sordariomycetes;o__Ophiostomatales;f__Ophiostomataceae;g__Sporothrix;s__Sporothrix_schenckii;t__human-animal;t__human-animal	k__Fungi;p__Ascomycota;c__Eurotiomycetes;o__Eurotiales;f__Aspergillaceae;g__Aspergillus;s__Aspergillus_candidus;t__human-animal;t__human-animal	k__Fungi;p__Ascomycota;c__Dothideomycetes;o__Dothideales;f__Cladosporiaceae;g__Cladosporium;s__Cladosporium_herbarum;t__human-animal;t__human-animal	k__Fungi;p__Basidiomycota;c__Exobasidiomycetes;o__Exobasidiales;f__Cryptobasidiaceae;g__Acaromyces;s__Acaromyces_ingoldii;t__human-animal;t__human-animal	k__Fungi;p__Ascomycota;c__Saccharomycetes;o__Saccharomycetales;f__Saccharomycetales_fam_incertae_sedis;g__Candida;s__Candida_metapsilosis;t__human-animal;t__human-animal	k__Fungi;p__Ascomycota;c__Eurotiomycetes;o__Chaetothyriales;f__Herpotrichiellaceae;g__Rhinocladiella;s__Rhinocladiella_atrovirens;t__human-animal;t__human-animal	k__Fungi;p__Ascomycota;c__Eurotiomycetes;o__Chaetothyriales;f__Herpotrichiellaceae;g__Exophiala;s__Exophiala_equina;t__human-animal;t__human-animal	k__Fungi;p__Ascomycota;c__Saccharomycetes;o__Saccharomycetales;f__Saccharomycetaceae;g__Saccharomyces;s__Saccharomyces_paradoxus;t__human-animal;t__human-animal	k__Fungi;p__Ascomycota;c__Eurotiomycetes;o__Onygenales;f__Onygenaceae;g__Auxarthron;s__Auxarthron_alboluteum;t__human-animal;t__human-animal	k__Fungi;p__Ascomycota;c__Leotiomycetes;o__Helotiales;f__Helotiaceae;g__Scytalidium;s__Scytalidium_cuboideum;t__human-animal;t__human-animal	k__Fungi;p__Ascomycota;c__Sordariomycetes;o__Microascales;f__Microascaceae;g__Scedosporium;s__Scedosporium_minutisporum;t__human-animal;t__human-animal	k__Fungi;p__Ascomycota;c__Eurotiomycetes;o__Onygenales;f__Arthrodermataceae;g__Trichophyton;s__Trichophyton_simii;t__human-animal;t__human-animal	k__Fungi;p__Ascomycota;c__Sordariomycetes;o__Hypocreales;f__Cordycipitaceae;g__Beauveria;s__Beauveria_bassiana;t__human-animal;t__human-animal	k__Fungi;p__Ascomycota;c__Eurotiomycetes;o__Chaetothyriales;f__Herpotrichiellaceae;g__Cladophialophora;s__Cladophialophora_bantiana;t__human-animal;t__human-animal	k__Fungi;p__Ascomycota;c__Eurotiomycetes;o__Eurotiales;f__Aspergillaceae;g__Penicillium;s__Penicillium_commune;t__human-animal;t__human-animal	k__Fungi;p__Ascomycota;c__Eurotiomycetes;o__Eurotiales;f__Aspergillaceae;g__Aspergillus;s__Aspergillus_alliaceus;t__human-animal;t__human-animal	k__Fungi;p__Ascomycota;c__Eurotiomycetes;o__Chaetothyriales;f__Herpotrichiellaceae;g__Rhinocladiella;s__Rhinocladiella_similis;t__human-animal;t__human-animal	k__Fungi;p__Mucoromycota;c__Mucoromycetes;o__Mucorales;f__Mucoraceae;g__Mucor;s__Mucor_amphibiorum;t__human-animal;t__human-animal	k__Fungi;p__Ascomycota;c__Sordariomycetes;o__Hypocreales;f__Cordycipitaceae;g__Isaria;s__Isaria_fumosorosea;t__human-animal;t__human-animal	k__Fungi;p__Rozellomycota;c__Microsporidea;o__Nosematida;f__Nosematidae;g__Nosema;s__Nosema_bombycis;t__human-animal;t__human-animal	k__Fungi;p__Ascomycota;c__Sordariomycetes;o__Sordariales;f__Chaetomiaceae;g__Dichotomopilus;s__Dichotomopilus_funicola;t__human-animal;t__human-animal	k__Fungi;p__Ascomycota;c__Eurotiomycetes;o__Eurotiales;f__Trichocomaceae;g__Talaromyces;s__Talaromyces_pinophilus;t__human-animal;t__human-animal	k__Fungi;p__Ascomycota;c__Eurotiomycetes;o__Chaetothyriales;f__Herpotrichiellaceae;g__Exophiala;s__Exophiala_heteromorpha;t__human-animal;t__human-animal	k__Fungi;p__Basidiomycota;c__Tremellomycetes;o__Cystofilobasidiales;f__Cystofilobasidiaceae;g__Cystofilobasidium;s__Cystofilobasidium_macerans;t__human-animal;t__human-animal	k__Fungi;p__Ascomycota;c__Eurotiomycetes;o__Eurotiales;f__Aspergillaceae;g__Aspergillus;s__Aspergillus_flavipes;t__human-animal;t__human-animal	k__Fungi;p__Ascomycota;c__Eurotiomycetes;o__Chaetothyriales;f__Herpotrichiellaceae;g__Cladophialophora;s__Cladophialophora_immunda;t__human-animal;t__human-animal	k__Fungi;p__Ascomycota;c__Sordariomycetes;o__Hypocreales;f__Cordycipitaceae;g__Simplicillium;s__Simplicillium_obclavatum;t__human-animal;t__human-animal	k__Fungi;p__Ascomycota;c__Dothideomycetes;o__Pleosporales;f__Pleosporaceae;g__Pyrenophora;s__Pyrenophora_biseptata;t__human-animal;t__human-animal	k__Fungi;p__Ascomycota;c__Sordariomycetes;o__Togniniales;f__Togniniaceae;g__Phaeoacremonium;s__Phaeoacremonium_rubrigenum;t__human-animal;t__human-animal	k__Fungi;p__Ascomycota;c__Sordariomycetes;o__Microascales;f__Microascaceae;g__Scedosporium;s__Scedosporium_aurantiacum;t__human-animal;t__human-animal	k__Fungi;p__Ascomycota;c__Eurotiomycetes;o__Eurotiales;f__Aspergillaceae;g__Penicillium;s__Penicillium_citreonigrum;t__human-animal;t__human-animal	k__Fungi;p__Basidiomycota;c__Microbotryomycetes;o__Sporidiobolales;f__Sporidiobolaceae;g__Rhodotorula;s__Rhodotorula_glutinis;t__human-animal;t__human-animal	k__Fungi;p__Ascomycota;c__Eurotiomycetes;o__Chaetothyriales;f__Herpotrichiellaceae;g__Exophiala;s__Exophiala_alcalophila;t__human-animal;t__human-animal	k__Fungi;p__Ascomycota;c__Sordariomycetes;o__Hypocreales;f__Clavicipitaceae;g__Metarhizium;s__Metarhizium_robertsii;t__human-animal;t__human-animal	k__Fungi;p__Ascomycota;c__Eurotiomycetes;o__Onygenales;f__Onygenaceae;g__Auxarthron;s__Auxarthron_alboluteum;t__human-animal;t__human-animal	k__Fungi;p__Ascomycota;c__Saccharomycetes;o__Saccharomycetales;f__Saccharomycetaceae;g__Torulaspora;s__Torulaspora_delbrueckii;t__human-animal;t__human-animal	k__Fungi;p__Ascomycota;c__Eurotiomycetes;o__Onygenales;f__Arthrodermataceae;g__Trichophyton;s__Trichophyton_tonsurans;t__human-animal;t__human-animal	k__Fungi;p__Ascomycota;c__Sordariomycetes;o__Hypocreales;f__Bionectriaceae;g__Acremonium;s__Acremonium_charticola;t__human-animal;t__human-animal	k__Fungi;p__Ascomycota;c__Dothideomycetes;o__Pleosporales;f__Didymellaceae;g__Didymella;s__Didymella_glomerata;t__human-animal;t__human-animal	k__Fungi;p__Ascomycota;c__Sordariomycetes;o__Hypocreales;f__Cordycipitaceae;g__Engyodontium;s__Engyodontium_album;t__human-animal;t__human-animal	k__Fungi;p__Ascomycota;c__Eurotiomycetes;o__Onygenales;f__Arthrodermataceae;g__Trichophyton;s__Trichophyton_mentagrophytes;t__human-animal;t__human-animal	k__Fungi;p__Ascomycota;c__Pichiomycetes;o__Serinales;f__Debaryomycetaceae;g__Yamadazyma;s__Yamadazyma_scolyti;t__human-animal;t__human-animal	k__Fungi;p__Ascomycota;c__Eurotiomycetes;o__Onygenales;f__Onygenaceae;g__Auxarthron;s__Auxarthron_alboluteum;t__human-animal;t__human-animal
k__Fungi;p__Ascomycota;c__Eurotiomycetes;o__Eurotiales;f__Aspergillaceae;g__Aspergillus;s__Aspergillus_brasiliensis;t__human-animal;t__human-animal	k__Fungi;p__Ascomycota;c__Sordariomycetes;o__Sordariales;f__Chaetomiaceae;g__Dichotomopilus;s__Dichotomopilus_funicola;t__human-animal;t__human-animal	k__Fungi;p__Ascomycota;c__Sordariomycetes;o__Hypocreales;f__Clavicipitaceae;g__Pochonia;s__Pochonia_chlamydosporia;t__human-animal;t__human-animal	k__Fungi;p__Ascomycota;c__Eurotiomycetes;o__Eurotiales;f__Thermoascaceae;g__Paecilomyces;s__Paecilomyces_variotii;t__human-animal;t__human-animal	k__Fungi;p__Ascomycota;c__Sordariomycetes;o__Hypocreales;f__Bionectriaceae;g__Acremonium;s__Acremonium_charticola;t__human-animal;t__human-animal	k__Fungi;p__Ascomycota;c__Eurotiomycetes;o__Eurotiales;f__Aspergillaceae;g__Penicillium;s__Penicillium_decumbens;t__human-animal;t__human-animal	k__Fungi;p__Ascomycota;c__Eurotiomycetes;o__Eurotiales;f__Aspergillaceae;g__Penicillium;s__Penicillium_miczynskii;t__human-animal;t__human-animal	k__Fungi;p__Ascomycota;c__Sordariomycetes;o__Calosphaeriales;f__Pleurostomataceae;g__Pleurostoma;s__Pleurostoma_richardsiae;t__human-animal;t__human-animal	k__Fungi;p__Basidiomycota;c__Agaricomycetes;o__Agaricales;f__Hydnangiaceae;g__Laccaria;s__Laccaria_bicolor;t__human-animal;t__human-animal	k__Fungi;p__Ascomycota;c__Saccharomycetes;o__Saccharomycetales;f__Saccharomycetales_fam_incertae_sedis;g__Candida;s__Candida_viswanathii;t__human-animal;t__human-animal	k__Fungi;p__Ascomycota;c__Eurotiomycetes;o__Onygenales;f__Arthrodermataceae;g__Microsporum;s__Microsporum_gypseum;t__human-animal;t__human-animal	k__Fungi;p__Ascomycota;c__Dothideomycetes;o__Pleosporales;f__Neohendersoniaceae;g__Medicopsis;s__Medicopsis_romeroi;t__human-animal;t__human-animal	k__Fungi;p__Ascomycota;c__Eurotiomycetes;o__Chaetothyriales;f__Herpotrichiellaceae;g__Fonsecaea;s__Fonsecaea_pedrosoi;t__human-animal;t__human-animal	k__Fungi;p__Ascomycota;c__Eurotiomycetes;o__Eurotiales;f__Aspergillaceae;g__Aspergillus;s__Aspergillus_flavus;t__human-animal;t__human-animal	k__Fungi;p__Ascomycota;c__Eurotiomycetes;o__Eurotiales;f__Aspergillaceae;g__Penicillium;s__Penicillium_corylophilum;t__human-animal;t__human-animal	k__Fungi;p__Ascomycota;c__Eurotiomycetes;o__Eurotiales;f__Aspergillaceae;g__Aspergillus;s__Aspergillus_clavatus;t__human-animal;t__human-animal	k__Fungi;p__Basidiomycota;c__Tremellomycetes;o__Tremellales;f__Cryptococcaceae;g__Kwoniella;s__Kwoniella_mangrovensis;t__human-animal;t__human-animal	k__Fungi;p__Mucoromycota;c__Mucoromycetes;o__Mucorales;f__Mucoraceae;g__Mucor;s__Mucor_amphibiorum;t__human-animal;t__human-animal	k__Fungi;p__Ascomycota;c__Pichiomycetes;o__Pichiales;f__Pichiaceae;g__Ogataea;s__Ogataea_polymorpha;t__human-animal;t__human-animal	k__Fungi;p__Ascomycota;c__Eurotiomycetes;o__Eurotiales;f__Aspergillaceae;g__Aspergillus;s__Aspergillus_sydowii;t__human-animal;t__human-animal	k__Fungi;p__Ascomycota;c__Eurotiomycetes;o__Onygenales;f__Arthrodermataceae;g__Trichophyton;s__Trichophyton_violaceum;t__human-animal;t__human-animal	k__Fungi;p__Ascomycota;c__Sordariomycetes;o__Hypocreales;f__Clavicipitaceae;g__Metarhizium;s__Metarhizium_rileyi;t__human-animal;t__human-animal	k__Fungi;p__Ascomycota;c__Eurotiomycetes;o__Chaetothyriales;f__Herpotrichiellaceae;g__Cladophialophora;s__Cladophialophora_bantiana;t__human-animal;t__human-animal	k__Fungi;p__Basidiomycota;c__Microbotryomycetes;o__Sporidiobolales;f__Sporidiobolaceae;g__Sporobolomyces;s__Sporobolomyces_roseus;t__human-animal;t__human-animal	k__Fungi;p__Ascomycota;c__Eurotiomycetes;o__Chaetothyriales;f__Herpotrichiellaceae;g__Exophiala;s__Exophiala_equina;t__human-animal;t__human-animal	k__Fungi;p__Basidiomycota;c__Tremellomycetes;o__Tremellales;f__Cryptococcaceae;g__Kwoniella;s__Kwoniella_mangrovensis;t__human-animal;t__human-animal	k__Fungi;p__Ascomycota;c__Dipodascomycetes;o__Dipodascales;f__Dipodascales_fam_incertae_sedis;g__Yarrowia;s__Yarrowia_lipolytica;t__human-animal;t__human-animal	k__Fungi;p__Ascomycota;c__Saccharomycetes;o__Saccharomycetales;f__Saccharomycetales_fam_incertae_sedis;g__Candida;s__Candida_orthopsilosis;t__human-animal;t__human-animal	k__Fungi;p__Ascomycota;c__Eurotiomycetes;o__Chaetothyriales;f__Herpotrichiellaceae;g__Fonsecaea;s__Fonsecaea_nubica;t__human-animal;t__human-animal	k__Fungi;p__Ascomycota;c__Saccharomycetes;o__Saccharomycetales;f__Saccharomycetales_fam_incertae_sedis;g__Candida;s__Candida_santamariae;t__human-animal;t__human-animal	k__Fungi;p__Mucoromycota;c__Mucoromycetes;o__Mucorales;f__Mucoraceae;g__Mucor;s__Mucor_ramosissimus;t__human-animal;t__human-animal	k__Fungi;p__Ascomycota;c__Eurotiomycetes;o__Eurotiales;f__Trichocomaceae;g__Talaromyces;s__Talaromyces_amestolkiae;t__human-animal;t__human-animal	k__Fungi;p__Ascomycota;c__Pichiomycetes;o__Pichiales;f__Pichiaceae;g__Pichia;s__Pichia_kudriavzevii;t__human-animal;t__human-animal	k__Fungi;p__Ascomycota;c__Eurotiomycetes;o__Eurotiales;f__Aspergillaceae;g__Aspergillus;s__Aspergillus_pseudoglaucus;t__human-animal;t__human-animal	k__Fungi;p__Mucoromycota;c__Mucoromycetes;o__Mucorales;f__Mucoraceae;g__Actinomucor;s__Actinomucor_elegans;t__human-animal;t__human-animal	k__Fungi;p__Ascomycota;c__Eurotiomycetes;o__Onygenales;f__Arthrodermataceae;g__Trichophyton;s__Trichophyton_mentagrophytes;t__human-animal;t__human-animal	k__Fungi;p__Ascomycota;c__Dothideomycetes;o__Eremomycetales;f__Eremomycetaceae;g__Arthrographis;s__Arthrographis_kalrae;t__human-animal;t__human-animal	k__Fungi;p__Ascomycota;c__Sordariomycetes;o__Hypocreales;f__Cordycipitaceae;g__Cordyceps;s__Cordyceps_militaris;t__human-animal;t__human-animal	k__Fungi;p__Mucoromycota;c__Mucoromycetes;o__Mucorales;f__Lichtheimiaceae;g__Rhizomucor;s__Rhizomucor_miehei;t__human-animal;t__human-animal	k__Fungi;p__Ascomycota;c__Pichiomycetes;o__Serinales;f__Debaryomycetaceae;g__Millerozyma;s__Millerozyma_farinosa;t__human-animal;t__human-animal	k__Fungi;p__Ascomycota;c__Eurotiomycetes;o__Eurotiales;f__Trichocomaceae;g__Talaromyces;s__Talaromyces_diversus;t__human-animal;t__human-animal	k__Fungi;p__Ascomycota;c__Eurotiomycetes;o__Eurotiales;f__Aspergillaceae;g__Penicillium;s__Penicillium_janthinellum;t__human-animal;t__human-animal	k__Fungi;p__Ascomycota;c__Eurotiomycetes;o__Eurotiales;f__Aspergillaceae;g__Penicillium;s__Penicillium_miczynskii;t__human-animal;t__human-animal	k__Fungi;p__Ascomycota;c__Sordariomycetes;o__Hypocreales;f__Nectriaceae;g__Fusarium;s__Fusarium_kyushuense;t__human-animal;t__human-animal	k__Fungi;p__Ascomycota;c__Saccharomycetes;o__Saccharomycetales;f__Saccharomycetales_fam_incertae_sedis;g__Candida;s__Candida_nivariensis;t__human-animal;t__human-animal	k__Fungi;p__Ascomycota;c__Eurotiomycetes;o__Eurotiales;f__Aspergillaceae;g__Aspergillus;s__Aspergillus_candidus;t__human-animal;t__human-animal	k__Fungi;p__Ascomycota;c__Eurotiomycetes;o__Eurotiales;f__Aspergillaceae;g__Penicillium;s__Penicillium_decumbens;t__human-animal;t__human-animal	k__Fungi;p__Basidiomycota;c__Microbotryomycetes;o__Sporidiobolales;f__Sporidiobolaceae;g__Sporobolomyces;s__Sporobolomyces_roseus;t__human-animal;t__human-animal	k__Fungi;p__Ascomycota;c__Sordariomycetes;o__Sordariales;f__Sordariaceae;g__Neurospora;s__Neurospora_sitophila;t__human-animal;t__human-animal	k__Fungi;p__Basidiomycota;c__Agaricomycetes;o__Agaricales;f__Psathyrellaceae;g__Coprinopsis;s__Coprinopsis_cinerea;t__human-animal;t__human-animal
k__Fungi;p__Ascomycota;c__Eurotiomycetes;o__Eurotiales;f__Aspergillaceae;g__Aspergillus;s__Aspergillus_candidus;t__human-animal;t__human-animal	k__Fungi;p__Ascomycota;c__Eurotiomycetes;o__Eurotiales;f__Aspergillaceae;g__Aspergillus;s__Aspergillus_unguis;t__human-animal;t__human-animal	k__Fungi;p__Ascomycota;c__Saccharomycetes;o__Saccharomycodales;f__Saccharomycodaceae;g__Hanseniaspora;s__Hanseniaspora_uvarum;t__human-animal;t__human-animal	k__Fungi;p__Ascomycota;c__Saccharomycetes;o__Saccharomycetales;f__Saccharomycetales_fam_incertae_sedis;g__Candida;s__Candida_dubliniensis;t__human-animal;t__human-animal	k__Fungi;p__Ascomycota;c__Sordariomycetes;o__Microascales;f__Microascaceae;g__Scedosporium;s__Scedosporium_aurantiacum;t__human-animal;t__human-animal	k__Fungi;p__Ascomycota;c__Eurotiomycetes;o__Eurotiales;f__Aspergillaceae;g__Aspergillus;s__Aspergillus_brasiliensis;t__human-animal;t__human-animal	k__Fungi;p__Basidiomycota;c__Malasseziomycetes;o__Malasseziales;f__Malasseziaceae;g__Malassezia;s__Malassezia_slooffiae;t__human-animal;t__human-animal	k__Fungi;p__Ascomycota;c__Sordariomycetes;o__Sordariales;f__Sordariaceae;g__Neurospora;s__Neurospora_sitophila;t__human-animal;t__human-animal	k__Fungi;p__Ascomycota;c__Eurotiomycetes;o__Onygenales;f__Ajellomycetaceae;g__Blastomyces;s__Blastomyces_dermatitidis;t__human-animal;t__human-animal	k__Fungi;p__Ascomycota;c__Pichiomycetes;o__Serinales;f__Debaryomycetaceae;g__Diutina;s__Diutina_catenulata;t__human-animal;t__human-animal	k__Fungi;p__Ascomycota;c__Eurotiomycetes;o__Onygenales;f__Arthrodermataceae;g__Trichophyton;s__Trichophyton_rubrum;t__human-animal;t__human-animal	k__Fungi;p__Ascomycota;c__Sordariomycetes;o__Hypocreales;f__Ophiocordycipitaceae;g__Ophiocordyceps;s__Ophiocordyceps_sinensis;t__human-animal;t__human-animal	k__Fungi;p__Ascomycota;c__Sordariomycetes;o__Sordariales;f__Chaetomiaceae;g__Dichotomopilus;s__Dichotomopilus_funicola;t__human-animal;t__human-animal	k__Fungi;p__Ascomycota;c__Saccharomycetes;o__Ascoideales;f__Saccharomycopsidaceae;g__Saccharomycopsis;s__Saccharomycopsis_fibuligera;t__human-animal;t__human-animal	k__Fungi;p__Ascomycota;c__Sordariomycetes;o__Hypocreales;f__Sarocladiaceae;g__Sarocladium;s__Sarocladium_kiliense;t__human-animal;t__human-animal	k__Fungi;p__Ascomycota;c__Dothideomycetes;o__Dothideales;f__Saccotheciaceae;g__Aureobasidium;s__Aureobasidium_melanogenum;t__human-animal;t__human-animal	k__Fungi;p__Ascomycota;c__Sordariomycetes;o__Cephalothecales;f__Cephalothecaceae;g__Phialemonium;s__Phialemonium_atrogriseum;t__human-animal;t__human-animal	k__Fungi;p__Ascomycota;c__Saccharomycetes;o__Saccharomycetales;f__Pichiaceae;g__Pichia;s__Pichia_kudriavzevii;t__human-animal;t__human-animal	k__Fungi;p__Ascomycota;c__Eurotiomycetes;o__Eurotiales;f__Trichocomaceae;g__Talaromyces;s__Talaromyces_piceae;t__human-animal;t__human-animal	k__Fungi;p__Ascomycota;c__Saccharomycetes;o__Saccharomycetales;f__Saccharomycetaceae;g__Kluyveromyces;s__Kluyveromyces_marxianus;t__human-animal;t__human-animal	k__Fungi;p__Ascomycota;c__Saccharomycetes;o__Saccharomycetales;f__Saccharomycetaceae;g__Saccharomyces;s__Saccharomyces_paradoxus;t__human-animal;t__human-animal	k__Fungi;p__Ascomycota;c__Sordariomycetes;o__Hypocreales;f__Nectriaceae;g__Fusarium;s__Fusarium_armeniacum;t__human-animal;t__human-animal	k__Fungi;p__Ascomycota;c__Eurotiomycetes;o__Chaetothyriales;f__Herpotrichiellaceae;g__Exophiala;s__Exophiala_equina;t__human-animal;t__human-animal	k__Fungi;p__Ascomycota;c__Saccharomycetes;o__Saccharomycetales;f__Saccharomycetales_fam_incertae_sedis;g__Candida;s__Candida_membranifaciens;t__human-animal;t__human-animal	k__Fungi;p__Ascomycota;c__Saccharomycetes;o__Saccharomycetales;f__Saccharomycetales_fam_incertae_sedis;g__Candida;s__Candida_albicans;t__human-animal;t__human-animal	k__Fungi;p__Mucoromycota;c__Mucoromycetes;o__Mucorales;f__Mucoraceae;g__Mucor;s__Mucor_amphibiorum;t__human-animal;t__human-animal	k__Fungi;p__Ascomycota;c__Eurotiomycetes;o__Eurotiales;f__Aspergillaceae;g__Penicillium;s__Penicillium_brasilianum;t__human-animal;t__human-animal	k__Fungi;p__Basidiomycota;c__Tremellomycetes;o__Trichosporonales;f__Trichosporonaceae;g__Cutaneotrichosporon;s__Cutaneotrichosporon_dermatis;t__human-animal;t__human-animal	k__Fungi;p__Basidiomycota;c__Agaricomycetes;o__Polyporales;f__Polyporaceae;g__Trametes;s__Trametes_polyzona;t__human-animal;t__human-animal	k__Fungi;p__Ascomycota;c__Pichiomycetes;o__Pichiales;f__Pichiaceae;g__Pichia;s__Pichia_norvegensis;t__human-animal;t__human-animal	k__Fungi;p__Ascomycota;c__Dipodascomycetes;o__Dipodascales;f__Trichomonascaceae;g__Zygoascus;s__Zygoascus_meyerae;t__human-animal;t__human-animal	k__Fungi;p__Ascomycota;c__Eurotiomycetes;o__Onygenales;f__Arthrodermataceae;g__Nannizzia;s__Nannizzia_incurvata;t__human-animal;t__human-animal	k__Fungi;p__Ascomycota;c__Saccharomycetes;o__Saccharomycetales;f__Metschnikowiaceae;g__Clavispora;s__Clavispora_lusitaniae;t__human-animal;t__human-animal	k__Fungi;p__Ascomycota;c__Sordariomycetes;o__Microascales;f__Microascaceae;g__Scedosporium;s__Scedosporium_dehoogii;t__human-animal;t__human-animal	k__Fungi;p__Basidiomycota;c__Ustilaginomycetes;o__Ustilaginales;f__Ustilaginaceae;g__Pseudozyma;s__Pseudozyma_hubeiensis;t__human-animal;t__human-animal	k__Fungi;p__Ascomycota;c__Eurotiomycetes;o__Eurotiales;f__Aspergillaceae;g__Aspergillus;s__Aspergillus_carbonarius;t__human-animal;t__human-animal	k__Fungi;p__Ascomycota;c__Sordariomycetes;o__Microascales;f__Microascaceae;g__Scopulariopsis;s__Scopulariopsis_candida;t__human-animal;t__human-animal	k__Fungi;p__Ascomycota;c__Eurotiomycetes;o__Eurotiales;f__Aspergillaceae;g__Aspergillus;s__Aspergillus_clavatus;t__human-animal;t__human-animal	k__Fungi;p__Ascomycota;c__Saccharomycetes;o__Phaffomycetales;f__Phaffomycetaceae;g__Cyberlindnera;s__Cyberlindnera_jadinii;t__human-animal;t__human-animal	k__Fungi;p__Ascomycota;c__Eurotiomycetes;o__Onygenales;f__Arthrodermataceae;g__Trichophyton;s__Trichophyton_verrucosum;t__human-animal;t__human-animal	k__Fungi;p__Mucoromycota;c__Mucoromycetes;o__Mucorales;f__Syncephalastraceae;g__Syncephalastrum;s__Syncephalastrum_racemosum;t__human-animal;t__human-animal	k__Fungi;p__Ascomycota;c__Pichiomycetes;o__Serinales;f__Debaryomycetaceae;g__Debaryomyces;s__Debaryomyces_hansenii;t__human-animal;t__human-animal	k__Fungi;p__Ascomycota;c__Eurotiomycetes;o__Chaetothyriales;f__Cyphellophoraceae;g__Cyphellophora;s__Cyphellophora_europaea;t__human-animal;t__human-animal	k__Fungi;p__Ascomycota;c__Eurotiomycetes;o__Eurotiales;f__Aspergillaceae;g__Penicillium;s__Penicillium_concentricum;t__human-animal;t__human-animal	k__Fungi;p__Ascomycota;c__Eurotiomycetes;o__Onygenales;f__Arthrodermataceae;g__Trichophyton;s__Trichophyton_rubrum;t__human-animal;t__human-animal	k__Fungi;p__Basidiomycota;c__Agaricomycetes;o__Polyporales;f__Polyporaceae;g__Trametes;s__Trametes_polyzona;t__human-animal;t__human-animal	k__Fungi;p__Ascomycota;c__Sordariomycetes;o__Microascales;f__Microascaceae;g__Scedosporium;s__Scedosporium_dehoogii;t__human-animal;t__human-animal	k__Fungi;p__Ascomycota;c__Saccharomycetes;o__Saccharomycetales;f__Metschnikowiaceae;g__Clavispora;s__Clavispora_lusitaniae;t__human-animal;t__human-animal	k__Fungi;p__Ascomycota;c__Sordariomycetes;o__Sordariales;f__Chaetomiaceae;g__Madurella;s__Madurella_mycetomatis;t__human-animal;t__human-animal	k__Fungi;p__Ascomycota;c__Eurotiomycetes;o__Eurotiales;f__Aspergillaceae;g__Penicillium;s__Penicillium_dipodomyicola;t__human-animal;t__human-animal
k__Fungi;p__Ascomycota;c__Sordariomycetes;o__Microascales;f__Microascaceae;g__Microascus;s__Microascus_gracilis;t__human-animal;t__human-animal	k__Fungi;p__Ascomycota;c__Sordariomycetes;o__Microascales;f__Microascaceae;g__Scedosporium;s__Scedosporium_prolificans;t__human-animal;t__human-animal	k__Fungi;p__Ascomycota;c__Eurotiomycetes;o__Chaetothyriales;f__Herpotrichiellaceae;g__Exophiala;s__Exophiala_spinifera;t__human-animal;t__human-animal	k__Fungi;p__Ascomycota;c__Eurotiomycetes;o__Chaetothyriales;f__Herpotrichiellaceae;g__Rhinocladiella;s__Rhinocladiella_similis;t__human-animal;t__human-animal	k__Fungi;p__Ascomycota;c__Sordariomycetes;o__Cephalothecales;f__Cephalothecaceae;g__Phialemonium;s__Phialemonium_atrogriseum;t__human-animal;t__human-animal	k__Fungi;p__Ascomycota;c__Sordariomycetes;o__Hypocreales;f__Nectriaceae;g__Fusarium;s__Fusarium_armeniacum;t__human-animal;t__human-animal	k__Fungi;p__Ascomycota;c__Eurotiomycetes;o__Eurotiales;f__Aspergillaceae;g__Aspergillus;s__Aspergillus_brasiliensis;t__human-animal;t__human-animal	k__Fungi;p__Ascomycota;c__Sordariomycetes;o__Hypocreales;f__Cordycipitaceae;g__Cordyceps;s__Cordyceps_fumosorosea;t__human-animal;t__human-animal	k__Fungi;p__Ascomycota;c__Sordariomycetes;o__Hypocreales;f__Cordycipitaceae;g__Beauveria;s__Beauveria_malawiensis;t__human-animal;t__human-animal	k__Fungi;p__Ascomycota;c__Pichiomycetes;o__Pichiales;f__Pichiaceae;g__Ogataea;s__Ogataea_polymorpha;t__human-animal;t__human-animal	k__Fungi;p__Ascomycota;c__Pichiomycetes;o__Serinales;f__Debaryomycetaceae;g__Meyerozyma;s__Meyerozyma_caribbica;t__human-animal;t__human-animal	k__Fungi;p__Ascomycota;c__Sordariomycetes;o__Hypocreales;f__Cordycipitaceae;g__Parengyodontium;s__Parengyodontium_album;t__human-animal;t__human-animal	k__Fungi;p__Ascomycota;c__Eurotiomycetes;o__Eurotiales;f__Aspergillaceae;g__Penicillium;s__Penicillium_echinulatum;t__human-animal;t__human-animal	k__Fungi;p__Ascomycota;c__Eurotiomycetes;o__Eurotiales;f__Trichocomaceae;g__Talaromyces;s__Talaromyces_rugulosus;t__human-animal;t__human-animal	k__Fungi;p__Ascomycota;c__Eurotiomycetes;o__Chaetothyriales;f__Herpotrichiellaceae;g__Exophiala;s__Exophiala_dermatitidis;t__human-animal;t__human-animal	k__Fungi;p__Ascomycota;c__Eurotiomycetes;o__Eurotiales;f__Aspergillaceae;g__Aspergillus;s__Aspergillus_udagawae;t__human-animal;t__human-animal	k__Fungi;p__Ascomycota;c__Eurotiomycetes;o__Eurotiales;f__Aspergillaceae;g__Aspergillus;s__Aspergillus_versicolor;t__human-animal;t__human-animal	k__Fungi;p__Ascomycota;c__Eurotiomycetes;o__Eurotiales;f__Aspergillaceae;g__Aspergillus;s__Aspergillus_quadrilineatus;t__human-animal;t__human-animal	k__Fungi;p__Ascomycota;c__Eurotiomycetes;o__Eurotiales;f__Trichocomaceae;g__Thermomyces;s__Thermomyces_dupontii;t__human-animal;t__human-animal	k__Fungi;p__Basidiomycota;c__Tremellomycetes;o__Trichosporonales;f__Trichosporonaceae;g__Cutaneotrichosporon;s__Cutaneotrichosporon_jirovecii;t__human-animal;t__human-animal	k__Fungi;p__Ascomycota;c__Eurotiomycetes;o__Eurotiales;f__Aspergillaceae;g__Penicillium;s__Penicillium_commune;t__human-animal;t__human-animal	k__Fungi;p__Ascomycota;c__Eurotiomycetes;o__Chaetothyriales;f__Cyphellophoraceae;g__Cyphellophora;s__Cyphellophora_europaea;t__human-animal;t__human-animal	k__Fungi;p__Ascomycota;c__Eurotiomycetes;o__Chaetothyriales;f__Herpotrichiellaceae;g__Exophiala;s__Exophiala_heteromorpha;t__human-animal;t__human-animal	k__Fungi;p__Ascomycota;c__Pichiomycetes;o__Serinales;f__Debaryomycetaceae;g__Schwanniomyces;s__Schwanniomyces_occidentalis;t__human-animal;t__human-animal	k__Fungi;p__Ascomycota;c__Pichiomycetes;o__Serinales;f__Debaryomycetaceae;g__Lodderomyces;s__Lodderomyces_elongisporus;t__human-animal;t__human-animal	k__Fungi;p__Ascomycota;c__Saccharomycetes;o__Saccharomycetales;f__Saccharomycetales_fam_incertae_sedis;g__Candida;s__Candida_dubliniensis;t__human-animal;t__human-animal	k__Fungi;p__Basidiomycota;c__Agaricomycetes;o__Agaricales;f__Psathyrellaceae;g__Coprinopsis;s__Coprinopsis_cinerea;t__human-animal;t__human-animal	k__Fungi;p__Basidiomycota;c__Tritirachiomycetes;o__Tritirachiales;f__Tritirachiaceae;g__Tritirachium;s__Tritirachium_oryzae;t__human-animal;t__human-animal	k__Fungi;p__Ascomycota;c__Sordariomycetes;o__Microascales;f__Microascaceae;g__Scedosporium;s__Scedosporium_dehoogii;t__human-animal;t__human-animal	k__Fungi;p__Chytridiomycota;c__Rhizophydiomycetes;o__Rhizophydiales;f__Batrachochytriaceae;g__Batrachochytrium;s__Batrachochytrium_dendrobatidis;t__human-animal;t__human-animal	k__Fungi;p__Basidiomycota;c__Exobasidiomycetes;o__Exobasidiales;f__Cryptobasidiaceae;g__Acaromyces;s__Acaromyces_ingoldii;t__human-animal;t__human-animal	k__Fungi;p__Mucoromycota;c__Mucoromycetes;o__Mucorales;f__Cunninghamellaceae;g__Cunninghamella;s__Cunninghamella_blakesleeana;t__human-animal;t__human-animal	k__Fungi;p__Ascomycota;c__Sordariomycetes;o__Hypocreales;f__Sarocladiaceae;g__Sarocladium;s__Sarocladium_strictum;t__human-animal;t__human-animal	k__Fungi;p__Ascomycota;c__Eurotiomycetes;o__Eurotiales;f__Aspergillaceae;g__Penicillium;s__Penicillium_paneum;t__human-animal;t__human-animal	k__Fungi;p__Mucoromycota;c__Mucoromycetes;o__Mucorales;f__Saksenaeaceae;g__Saksenaea;s__Saksenaea_vasiformis;t__human-animal;t__human-animal	k__Fungi;p__Ascomycota;c__Sordariomycetes;o__Hypocreales;f__Stachybotryaceae;g__Stachybotrys;s__Stachybotrys_chlorohalonata;t__human-animal;t__human-animal	k__Fungi;p__Ascomycota;c__Sordariomycetes;o__Microascales;f__Microascaceae;g__Scedosporium;s__Scedosporium_prolificans;t__human-animal;t__human-animal	k__Fungi;p__Ascomycota;c__Pichiomycetes;o__Pichiales;f__Pichiaceae;g__Pichia;s__Pichia_fermentans;t__human-animal;t__human-animal	k__Fungi;p__Ascomycota;c__Eurotiomycetes;o__Eurotiales;f__Aspergillaceae;g__Aspergillus;s__Aspergillus_tubingensis;t__human-animal;t__human-animal	k__Fungi;p__Ascomycota;c__Eurotiomycetes;o__Chaetothyriales;f__Herpotrichiellaceae;g__Cladophialophora;s__Cladophialophora_boppii;t__human-animal;t__human-animal	k__Fungi;p__Ascomycota;c__Eurotiomycetes;o__Eurotiales;f__Aspergillaceae;g__Aspergillus;s__Aspergillus_flavipes;t__human-animal;t__human-animal	k__Fungi;p__Basidiomycota;c__Tremellomycetes;o__Tremellales;f__Rhynchogastremaceae;g__Papiliotrema;s__Papiliotrema_flavescens;t__human-animal;t__human-animal	k__Fungi;p__Ascomycota;c__Pichiomycetes;o__Pichiales;f__Pichiaceae;g__Pichia;s__Pichia_kudriavzevii;t__human-animal;t__human-animal	k__Fungi;p__Basidiomycota;c__Ustilaginomycetes;o__Ustilaginales;f__Ustilaginaceae;g__Pseudozyma;s__Pseudozyma_hubeiensis;t__human-animal;t__human-animal	k__Fungi;p__Ascomycota;c__Eurotiomycetes;o__Eurotiales;f__Trichocomaceae;g__Rasamsonia;s__Rasamsonia_argillacea;t__human-animal;t__human-animal	k__Fungi;p__Ascomycota;c__Saccharomycetes;o__Saccharomycetales;f__Saccharomycetaceae;g__Saccharomyces;s__Saccharomyces_kudriavzevii;t__human-animal;t__human-animal	k__Fungi;p__Ascomycota;c__Dothideomycetes;o__Pleosporales;f__Sporormiaceae;g__Westerdykella;s__Westerdykella_dispersa;t__human-animal;t__human-animal	k__Fungi;p__Ascomycota;c__Sordariomycetes;o__Hypocreales;f__Cordycipitaceae;g__Beauveria;s__Beauveria_bassiana;t__human-animal;t__human-animal	k__Fungi;p__Basidiomycota;c__Microbotryomycetes;o__Sporidiobolales;f__Sporidiobolaceae;g__Sporidiobolus;s__Sporidiobolus_salmonicolor;t__human-animal;t__human-animal	k__Fungi;p__Ascomycota;c__Sordariomycetes;o__Hypocreales;f__Ophiocordycipitaceae;g__Tolypocladium;s__Tolypocladium_inflatum;t__human-animal;t__human-animal
k__Fungi;p__Ascomycota;c__Sordariomycetes;o__Hypocreales;f__Nectriaceae;g__Fusarium;s__Fusarium_delphinoides;t__human-animal;t__human-animal	k__Fungi;p__Ascomycota;c__Eurotiomycetes;o__Eurotiales;f__Aspergillaceae;g__Penicillium;s__Penicillium_adametzioides;t__human-animal;t__human-animal	k__Fungi;p__Ascomycota;c__Eurotiomycetes;o__Onygenales;f__Arthrodermataceae;g__Microsporum;s__Microsporum_gypseum;t__human-animal;t__human-animal	k__Fungi;p__Ascomycota;c__Saccharomycetes;o__Saccharomycetales;f__Saccharomycetales_fam_incertae_sedis;g__Candida;s__Candida_glabrata;t__human-animal;t__human-animal	k__Fungi;p__Ascomycota;c__Dothideomycetes;o__Pleosporales;f__Pleosporaceae;g__Alternaria;s__Alternaria_chlamydospora;t__human-animal;t__human-animal	k__Fungi;p__Mucoromycota;c__Mucoromycetes;o__Mucorales;f__Mucoraceae;g__Mucor;s__Mucor_irregularis;t__human-animal;t__human-animal	k__Fungi;p__Ascomycota;c__Sordariomycetes;o__Hypocreales;f__Sarocladiaceae;g__Sarocladium;s__Sarocladium_kiliense;t__human-animal;t__human-animal	k__Fungi;p__Mucoromycota;c__Mucoromycetes;o__Mucorales;f__Saksenaeaceae;g__Apophysomyces;s__Apophysomyces_variabilis;t__human-animal;t__human-animal	k__Fungi;p__Ascomycota;c__Eurotiomycetes;o__Onygenales;f__Arthrodermataceae;g__Trichophyton;s__Trichophyton_soudanense;t__human-animal;t__human-animal	k__Fungi;p__Basidiomycota;c__Tremellomycetes;o__Tremellales;f__Rhynchogastremaceae;g__Papiliotrema;s__Papiliotrema_laurentii;t__human-animal;t__human-animal	k__Fungi;p__Ascomycota;c__Sordariomycetes;o__Hypocreales;f__Ophiocordycipitaceae;g__Ophiocordyceps;s__Ophiocordyceps_sobolifera;t__human-animal;t__human-animal	k__Fungi;p__Ascomycota;c__Eurotiomycetes;o__Eurotiales;f__Trichocomaceae;g__Talaromyces;s__Talaromyces_amestolkiae;t__human-animal;t__human-animal	k__Fungi;p__Ascomycota;c__Eurotiomycetes;o__Onygenales;f__Arthrodermataceae;g__Nannizzia;s__Nannizzia_gypsea;t__human-animal;t__human-animal	k__Fungi;p__Basidiomycota;c__Malasseziomycetes;o__Malasseziales;f__Malasseziaceae;g__Malassezia;s__Malassezia_pachydermatis;t__human-animal;t__human-animal	k__Fungi;p__Ascomycota;c__Dothideomycetes;o__Pleosporales;f__Microsphaeropsidaceae;g__Microsphaeropsis;s__Microsphaeropsis_arundinis;t__human-animal;t__human-animal	k__Fungi;p__Ascomycota;c__Eurotiomycetes;o__Onygenales;f__Ajellomycetaceae;g__Histoplasma;s__Histoplasma_capsulatum.var.capsulatum;t__human-animal;t__human-animal	k__Fungi;p__Ascomycota;c__Sordariomycetes;o__Microascales;f__Microascaceae;g__Scedosporium;s__Scedosporium_minutisporum;t__human-animal;t__human-animal	k__Fungi;p__Ascomycota;c__Saccharomycetes;o__Saccharomycetales;f__Saccharomycetales_fam_incertae_sedis;g__Candida;s__Candida_zeylanoides;t__human-animal;t__human-animal	k__Fungi;p__Ascomycota;c__Eurotiomycetes;o__Eurotiales;f__Aspergillaceae;g__Penicillium;s__Penicillium_concentricum;t__human-animal;t__human-animal	k__Fungi;p__Basidiomycota;c__Malasseziomycetes;o__Malasseziales;f__Malasseziaceae;g__Malassezia;s__Malassezia_sympodialis;t__human-animal;t__human-animal	k__Fungi;p__Ascomycota;c__Saccharomycetes;o__Saccharomycetales;f__Saccharomycetales_fam_incertae_sedis;g__Candida;s__Candida_metapsilosis;t__human-animal;t__human-animal	k__Fungi;p__Ascomycota;c__Sordariomycetes;o__Hypocreales;f__Ophiocordycipitaceae;g__Hirsutella;s__Hirsutella_rhossiliensis;t__human-animal;t__human-animal	k__Fungi;p__Ascomycota;c__Pichiomycetes;o__Serinales;f__Debaryomycetaceae;g__Yamadazyma;s__Yamadazyma_scolyti;t__human-animal;t__human-animal	k__Fungi;p__Ascomycota;c__Dothideomycetes;o__Pleosporales;f__Microsphaeropsidaceae;g__Microsphaeropsis;s__Microsphaeropsis_arundinis;t__human-animal;t__human-animal	k__Fungi;p__Basidiomycota;c__Malasseziomycetes;o__Malasseziales;f__Malasseziaceae;g__Malassezia;s__Malassezia_globosa;t__human-animal;t__human-animal	k__Fungi;p__Ascomycota;c__Eurotiomycetes;o__Eurotiales;f__Aspergillaceae;g__Aspergillus;s__Aspergillus_alliaceus;t__human-animal;t__human-animal	k__Fungi;p__Ascomycota;c__Eurotiomycetes;o__Chaetothyriales;f__Herpotrichiellaceae;g__Exophiala;s__Exophiala_pisciphila;t__human-animal;t__human-animal	k__Fungi;p__Ascomycota;c__Pichiomycetes;o__Serinales;f__Debaryomycetaceae;g__Yamadazyma;s__Yamadazyma_scolyti;t__human-animal;t__human-animal	k__Fungi;p__Ascomycota;c__Saccharomycetes;o__Saccharomycetales;f__Saccharomycetales_fam_incertae_sedis;g__Candida;s__Candida_membranifaciens;t__human-animal;t__human-animal	k__Fungi;p__Ascomycota;c__Sordariomycetes;o__Microascales;f__Microascaceae;g__Scedosporium;s__Scedosporium_prolificans;t__human-animal;t__human-animal	k__Fungi;p__Ascomycota;c__Sordariomycetes;o__Microascales;f__Microascaceae;g__Scedosporium;s__Scedosporium_minutisporum;t__human-animal;t__human-animal	k__Fungi;p__Ascomycota;c__Saccharomycetes;o__Saccharomycetales;f__Saccharomycetaceae;g__Saccharomyces;s__Saccharomyces_paradoxus;t__human-animal;t__human-animal	k__Fungi;p__Basidiomycota;c__Ustilaginomycetes;o__Ustilaginales;f__Ustilaginaceae;g__Pseudozyma;s__Pseudozyma_hubeiensis;t__human-animal;t__human-animal	k__Fungi;p__Ascomycota;c__Sordariomycetes;o__Cephalothecales;f__Cephalothecaceae;g__Phialemonium;s__Phialemonium_atrogriseum;t__human-animal;t__human-animal	k__Fungi;p__Ascomycota;c__Eurotiomycetes;o__Eurotiales;f__Aspergillaceae;g__Aspergillus;s__Aspergillus_calidoustus;t__human-animal;t__human-animal	k__Fungi;p__Ascomycota;c__Eurotiomycetes;o__Eurotiales;f__Aspergillaceae;g__Penicillium;s__Penicillium_corylophilum;t__human-animal;t__human-animal	k__Fungi;p__Ascomycota;c__Pichiomycetes;o__Serinales;f__Debaryomycetaceae;g__Debaryomyces;s__Debaryomyces_nepalensis;t__human-animal;t__human-animal	k__Fungi;p__Ascomycota;c__Eurotiomycetes;o__Eurotiales;f__Aspergillaceae;g__Penicillium;s__Penicillium_roqueforti;t__human-animal;t__human-animal	k__Fungi;p__Ascomycota;c__Saccharomycetes;o__Saccharomycetales;f__Saccharomycetaceae;g__Saccharomyces;s__Saccharomyces_kudriavzevii;t__human-animal;t__human-animal	k__Fungi;p__Ascomycota;c__Pichiomycetes;o__Pichiales;f__Pichiaceae;g__Pichia;s__Pichia_fermentans;t__human-animal;t__human-animal	k__Fungi;p__Basidiomycota;c__Agaricomycetes;o__Agaricales;f__Psathyrellaceae;g__Coprinopsis;s__Coprinopsis_cinerea;t__human-animal;t__human-animal	k__Fungi;p__Ascomycota;c__Eurotiomycetes;o__Onygenales;f__Arthrodermataceae;g__Lophophyton;s__Lophophyton_gallinae;t__human-animal;t__human-animal	k__Fungi;p__Ascomycota;c__Eurotiomycetes;o__Chaetothyriales;f__Herpotrichiellaceae;g__Cladophialophora;s__Cladophialophora_immunda;t__human-animal;t__human-animal	k__Fungi;p__Ascomycota;c__Saccharomycetes;o__Saccharomycetales;f__Saccharomycetales_fam_incertae_sedis;g__Candida;s__Candida_albicans;t__human-animal;t__human-animal	k__Fungi;p__Ascomycota;c__Sordariomycetes;o__Hypocreales;f__Sarocladiaceae;g__Sarocladium;s__Sarocladium_kiliense;t__human-animal;t__human-animal	k__Fungi;p__Basidiomycota;c__Microbotryomycetes;o__Sporidiobolales;f__Sporidiobolaceae;g__Sporidiobolus;s__Sporidiobolus_salmonicolor;t__human-animal;t__human-animal	k__Fungi;p__Ascomycota;c__Eurotiomycetes;o__Onygenales;f__Arthrodermataceae;g__Trichophyton;s__Trichophyton_verrucosum;t__human-animal;t__human-animal	k__Fungi;p__Ascomycota;c__Sordariomycetes;o__Sordariales;f__Chaetomiaceae;g__Madurella;s__Madurella_mycetomatis;t__human-animal;t__human-animal	k__Fungi;p__Mucoromycota;c__Mucoromycetes;o__Mucorales;f__Saksenaeaceae;g__Saksenaea;s__Saksenaea_vasiformis;t__human-animal;t__human-animal	k__Fungi;p__Ascomycota;c__Sordariomycetes;o__Sordariales;f__Chaetomiaceae;g__Chaetomium;s__Chaetomium_globosum;t__human-animal;t__human-animal
Plant pathogenic species
k__Fungi;p__Ascomycota;c__Sordariomycetes;o__Hypocreales;f__Clavicipitaceae;g__Metarhizium;s__Metarhizium_anisopliae;t__plant;t__plant	k__Fungi;p__Ascomycota;c__Eurotiomycetes;o__Eurotiales;f__Trichocomaceae;g__Talaromyces;s__Talaromyces_trachyspermus;t__plant;t__plant	k__Fungi;p__Ascomycota;c__Dothideomycetes;o__Pleosporales;f__Didymellaceae;g__Epicoccum;s__Epicoccum_sorghinum;t__plant;t__plant	k__Fungi;p__Ascomycota;c__Sordariomycetes;o__Xylariales;f__Hansfordiaceae;g__Hansfordia;s__Hansfordia_pulvinata;t__plant;t__plant	k__Fungi;p__Ascomycota;c__Dothideomycetes;o__Botryosphaeriales;f__Botryosphaeriaceae;g__Neofusicoccum;s__Neofusicoccum_cryptoaustrale;t__plant;t__plant	k__Fungi;p__Ascomycota;c__Sordariomycetes;o__Glomerellales;f__Glomerellaceae;g__Colletotrichum;s__Colletotrichum_alienum;t__plant;t__plant	k__Fungi;p__Ascomycota;c__Leotiomycetes;o__Helotiales;f__Helotiaceae;g__Hymenoscyphus;s__Hymenoscyphus_fraxineus;t__plant;t__plant	k__Fungi;p__Ascomycota;c__Dothideomycetes;o__Pleosporales;f__Leptosphaeriaceae;g__Alternariaster;s__Alternariaster_helianthi;t__plant;t__plant	k__Fungi;p__Ascomycota;c__Leotiomycetes;o__Helotiales;f__Erysiphaceae;g__Erysiphe;s__Erysiphe_elevata;t__plant;t__plant	k__Fungi;p__Ascomycota;c__Dothideomycetes;o__Botryosphaeriales;f__Botryosphaeriaceae;g__Lasiodiplodia;s__Lasiodiplodia_crassispora;t__plant;t__plant	k__Fungi;p__Basidiomycota;c__Microbotryomycetes;o__Sporidiobolales;f__Sporidiobolaceae;g__Rhodotorula;s__Rhodotorula_mucilaginosa;t__plant;t__plant	k__Fungi;p__Ascomycota;c__Eurotiomycetes;o__Eurotiales;f__Trichocomaceae;g__Thermomyces;s__Thermomyces_lanuginosus;t__plant;t__plant	k__Fungi;p__Ascomycota;c__Dothideomycetes;o__Pleosporales;f__Pleosporaceae;g__Bipolaris;s__Bipolaris_papendorfii;t__plant;t__plant	k__Fungi;p__Basidiomycota;c__Agaricomycetes;o__Agaricales;f__Mycenaceae;g__Mycena;s__Mycena_pura;t__plant;t__plant	k__Fungi;p__Ascomycota;c__Sordariomycetes;o__Diaporthales;f__Valsaceae;g__Phomopsis;s__Phomopsis_vaccinii;t__plant;t__plant	k__Fungi;p__Ascomycota;c__Sordariomycetes;o__Togniniales;f__Togniniaceae;g__Phaeoacremonium;s__Phaeoacremonium_minimum;t__plant;t__plant	k__Fungi;p__Ascomycota;c__Dothideomycetes;o__Botryosphaeriales;f__Botryosphaeriaceae;g__Neofusicoccum;s__Neofusicoccum_parvum;t__plant;t__plant	k__Fungi;p__Ascomycota;c__Leotiomycetes;o__Helotiales;f__Sclerotiniaceae;g__Sclerotinia;s__Sclerotinia_minor;t__plant;t__plant	k__Fungi;p__Ascomycota;c__Saccharomycetes;o__Saccharomycetales;f__Saccharomycetaceae;g__Zygosaccharomyces;s__Zygosaccharomyces_bailii;t__plant;t__plant	k__Fungi;p__Ascomycota;c__Sordariomycetes;o__Xylariales;f__Graphostromataceae;g__Biscogniauxia;s__Biscogniauxia_atropunctata;t__plant;t__plant	k__Fungi;p__Ascomycota;c__Sordariomycetes;o__Hypocreales;f__Nectriaceae;g__Fusarium;s__Fusarium_sporotrichioides;t__plant;t__plant	k__Fungi;p__Ascomycota;c__Sordariomycetes;o__Glomerellales;f__Glomerellaceae;g__Colletotrichum;s__Colletotrichum_musae;t__plant;t__plant	k__Fungi;p__Basidiomycota;c__Pucciniomycetes;o__Pucciniales;f__Gymnosporangiaceae;g__Gymnosporangium;s__Gymnosporangium_asiaticum;t__plant;t__plant	k__Fungi;p__Ascomycota;c__Dothideomycetes;o__Dothideales;f__Cladosporiaceae;g__Graphiopsis;s__Graphiopsis_chlorocephala;t__plant;t__plant	k__Fungi;p__Ascomycota;c__Eurotiomycetes;o__Eurotiales;f__Aspergillaceae;g__Aspergillus;s__Aspergillus_penicillioides;t__plant;t__plant	k__Fungi;p__Basidiomycota;c__Agaricomycetes;o__Russulales;f__Stereaceae;g__Stereum;s__Stereum_hirsutum;t__plant;t__plant	k__Fungi;p__Ascomycota;c__Sordariomycetes;o__Microascales;f__Microascaceae;g__Microascus;s__Microascus_cinereus;t__plant;t__plant	k__Fungi;p__Basidiomycota;c__Agaricomycetes;o__Polyporales;f__Polyporaceae;g__Ganoderma;s__Ganoderma_tsugae;t__plant;t__plant	k__Fungi;p__Ascomycota;c__Dothideomycetes;o__Pleosporales;f__Pleosporaceae;g__Alternaria;s__Alternaria_dauci;t__plant;t__plant	k__Fungi;p__Ascomycota;c__Dothideomycetes;o__Pleosporales;f__Pleosporaceae;g__Ulocladium;s__Ulocladium_consortiale;t__plant;t__plant	k__Fungi;p__Basidiomycota;c__Agaricomycetes;o__Agaricales;f__Mycenaceae;g__Mycena;s__Mycena_haematopus;t__plant;t__plant	k__Fungi;p__Ascomycota;c__Sordariomycetes;o__Xylariales;f__Diatrypaceae;g__Eutypa;s__Eutypa_spinosa;t__plant;t__plant	k__Fungi;p__Ascomycota;c__Dothideomycetes;o__Botryosphaeriales;f__Botryosphaeriaceae;g__Diplodia;s__Diplodia_corticola;t__plant;t__plant	k__Fungi;p__Basidiomycota;c__Malasseziomycetes;o__Malasseziales;f__Malasseziaceae;g__Malassezia;s__Malassezia_restricta;t__plant;t__plant	k__Fungi;p__Basidiomycota;c__Agaricomycetes;o__Polyporales;f__Cerrenaceae;g__Cerrena;s__Cerrena_unicolor;t__plant;t__plant	k__Fungi;p__Basidiomycota;c__Agaricomycetes;o__Agaricales;f__Physalacriaceae;g__Armillaria;s__Armillaria_gallica;t__plant;t__plant	k__Fungi;p__Basidiomycota;c__Cystobasidiomycetes;o__Cystobasidiomycetes_ord_incertae_sedis;f__Symmetrosporaceae;g__Symmetrospora;s__Symmetrospora_coprosmae;t__plant;t__plant	k__Fungi;p__Ascomycota;c__Dothideomycetes;o__Pleosporales;f__Phaeosphaeriaceae;g__Setophoma;s__Setophoma_terrestris;t__plant;t__plant	k__Fungi;p__Ascomycota;c__Sordariomycetes;o__Hypocreales;f__Nectriaceae;g__Gibberella;s__Gibberella_indica;t__plant;t__plant	k__Fungi;p__Ascomycota;c__Sordariomycetes;o__Ophiostomatales;f__Ophiostomataceae;g__Leptographium;s__Leptographium_lundbergii;t__plant;t__plant	k__Fungi;p__Ascomycota;c__Dothideomycetes;o__Botryosphaeriales;f__Botryosphaeriaceae;g__Neoscytalidium;s__Neoscytalidium_hyalinum;t__plant;t__plant	k__Fungi;p__Ascomycota;c__Eurotiomycetes;o__Eurotiales;f__Aspergillaceae;g__Aspergillus;s__Aspergillus_fumigatus;t__plant;t__plant	k__Fungi;p__Ascomycota;c__Dothideomycetes;o__Botryosphaeriales;f__Botryosphaeriaceae;g__Neoscytalidium;s__Neoscytalidium_dimidiatum;t__plant;t__plant	k__Fungi;p__Ascomycota;c__Dothideomycetes;o__Mycosphaerellales;f__Mycosphaerellaceae;g__Pseudocercospora;s__Pseudocercospora_griseola;t__plant;t__plant	k__Fungi;p__Ascomycota;c__Sordariomycetes;o__Amphisphaeriales;f__Sporocadaceae;g__Seimatosporium;s__Seimatosporium_lichenicola;t__plant;t__plant	k__Fungi;p__Ascomycota;c__Sordariomycetes;o__Hypocreales;f__Nectriaceae;g__Gibberella;s__Gibberella_tricincta;t__plant;t__plant	k__Fungi;p__Ascomycota;c__Sordariomycetes;o__Amphisphaeriales;f__Hyponectriaceae;g__Physalospora;s__Physalospora_vaccinii;t__plant;t__plant	k__Fungi;p__Ascomycota;c__Leotiomycetes;o__Helotiales;f__Sclerotiniaceae;g__Botrytis;s__Botrytis_cinerea;t__plant;t__plant	k__Fungi;p__Ascomycota;c__Dothideomycetes;o__Pleosporales;f__Phaeosphaeriaceae;g__Edenia;s__Edenia_gomezpompae;t__plant;t__plant	k__Fungi;p__Basidiomycota;c__Exobasidiomycetes;o__Microstromatales;f__Quambalariaceae;g__Quambalaria;s__Quambalaria_cyanescens;t__plant;t__plant
k__Fungi;p__Ascomycota;c__Dothideomycetes;o__Pleosporales;f__Pleosporaceae;g__Curvularia;s__Curvularia_hawaiiensis;t__plant;t__plant	k__Fungi;p__Ascomycota;c__Dothideomycetes;o__Botryosphaeriales;f__Botryosphaeriaceae;g__Neofusicoccum;s__Neofusicoccum_australe;t__plant;t__plant	k__Fungi;p__Ascomycota;c__Sordariomycetes;o__Glomerellales;f__Glomerellaceae;g__Colletotrichum;s__Colletotrichum_boninense;t__plant;t__plant	k__Fungi;p__Ascomycota;c__Sordariomycetes;o__Glomerellales;f__Glomerellaceae;g__Colletotrichum;s__Colletotrichum_asianum;t__plant;t__plant	k__Fungi;p__Ascomycota;c__Sordariomycetes;o__Hypocreales;f__Nectriaceae;g__Gibberella;s__Gibberella_pulicaris;t__plant;t__plant	k__Fungi;p__Ascomycota;c__Sordariomycetes;o__Hypocreales;f__Nectriaceae;g__Albonectria;s__Albonectria_rigidiuscula;t__plant;t__plant	k__Fungi;p__Mucoromycota;c__Endogonomycetes;o__Densosporales;f__Planticonsortiaceae;g__Planticonsortiaceae_gen06;s__Planticonsortiaceae_gen06_unclassified;t__plant;t__plant	k__Fungi;p__Ascomycota;c__Dothideomycetes;o__Mycosphaerellales;f__Mycosphaerellaceae;g__Lecanosticta;s__Lecanosticta_acicola;t__plant;t__plant	k__Fungi;p__Ascomycota;c__Sordariomycetes;o__Amphisphaeriales;f__Hyponectriaceae;g__Physalospora;s__Physalospora_vaccinii;t__plant;t__plant	k__Fungi;p__Ascomycota;c__Sordariomycetes;o__Hypocreales;f__Hypocreaceae;g__Hypomyces;s__Hypomyces_perniciosus;t__plant;t__plant	k__Fungi;p__Ascomycota;c__Sordariomycetes;o__Hypocreales;f__Nectriaceae;g__Cylindrocladium;s__Cylindrocladium_peruvianum;t__plant;t__plant	k__Fungi;p__Ascomycota;c__Sordariomycetes;o__Ophiostomatales;f__Ophiostomataceae;g__Ophiostoma;s__Ophiostoma_ulmi;t__plant;t__plant	k__Fungi;p__Ascomycota;c__Dothideomycetes;o__Pleosporales;f__Phaeosphaeriaceae;g__Ampelomyces;s__Ampelomyces_quisqualis;t__plant;t__plant	k__Fungi;p__Ascomycota;c__Sordariomycetes;o__Glomerellales;f__Glomerellaceae;g__Colletotrichum;s__Colletotrichum_theobromicola;t__plant;t__plant	k__Fungi;p__Chytridiomycota;c__Rhizophlyctidomycetes;o__Rhizophlyctidales;f__Rhizophlyctidaceae;g__Rhizophlyctis;s__Rhizophlyctis_rosea;t__plant;t__plant	k__Fungi;p__Ascomycota;c__Sordariomycetes;o__Glomerellales;f__Glomerellaceae;g__Colletotrichum;s__Colletotrichum_coccodes;t__plant;t__plant	k__Fungi;p__Ascomycota;c__Dothideomycetes;o__Pleosporales;f__Phaeosphaeriaceae;g__Paraphoma;s__Paraphoma_fimeti;t__plant;t__plant	k__Fungi;p__Basidiomycota;c__Agaricomycetes;o__Polyporales;f__Laetiporaceae;g__Phaeolus;s__Phaeolus_schweinitzii;t__plant;t__plant	k__Fungi;p__Ascomycota;c__Leotiomycetes;o__Helotiales;f__Dermateaceae;g__Neofabraea;s__Neofabraea_malicorticis;t__plant;t__plant	k__Fungi;p__Ascomycota;c__Sordariomycetes;o__Diaporthales;f__Cytosporaceae;g__Cytospora;s__Cytospora_leucostoma;t__plant;t__plant	k__Fungi;p__Ascomycota;c__Sordariomycetes;o__Sordariales;f__Sordariaceae;g__Neurospora;s__Neurospora_crassa;t__plant;t__plant	k__Fungi;p__Ascomycota;c__Sordariomycetes;o__Amphisphaeriales;f__Sporocadaceae;g__Pestalotiopsis;s__Pestalotiopsis_lespedezae;t__plant;t__plant	k__Fungi;p__Ascomycota;c__Dothideomycetes;o__Botryosphaeriales;f__Phyllostictaceae;g__Pseudofusicoccum;s__Pseudofusicoccum_adansoniae;t__plant;t__plant	k__Fungi;p__Basidiomycota;c__Agaricomycetes;o__Polyporales;f__Sparassidaceae;g__Sparassis;s__Sparassis_latifolia;t__plant;t__plant	k__Fungi;p__Ascomycota;c__Sordariomycetes;o__Hypocreales;f__Nectriaceae;g__Fusarium;s__Fusarium_verticillioides;t__plant;t__plant	k__Fungi;p__Basidiomycota;c__Pucciniomycetes;o__Pucciniales;f__Pucciniaceae;g__Puccinia;s__Puccinia_andropogonis;t__plant;t__plant	k__Fungi;p__Ascomycota;c__Dothideomycetes;o__Botryosphaeriales;f__Botryosphaeriaceae;g__Neofusicoccum;s__Neofusicoccum_umdonicola;t__plant;t__plant	k__Fungi;p__Glomeromycota;c__Glomeromycetes;o__Glomerales;f__Glomeraceae;g__Rhizophagus;s__Rhizophagus_intraradices;t__plant;t__plant	k__Fungi;p__Ascomycota;c__Saccharomycetes;o__Saccharomycetales;f__Saccharomycetaceae;g__Kazachstania;s__Kazachstania_humilis;t__plant;t__plant	k__Fungi;p__Ascomycota;c__Sordariomycetes;o__Hypocreales;f__Nectriaceae;g__Thelonectria;s__Thelonectria_discophora;t__plant;t__plant	k__Fungi;p__Ascomycota;c__Sordariomycetes;o__Amphisphaeriales;f__Sporocadaceae;g__Pseudopestalotiopsis;s__Pseudopestalotiopsis_theae;t__plant;t__plant	k__Fungi;p__Basidiomycota;c__Exobasidiomycetes;o__Tilletiales;f__Tilletiaceae;g__Tilletia;s__Tilletia_controversa;t__plant;t__plant	k__Fungi;p__Ascomycota;c__Leotiomycetes;o__Helotiales;f__Erysiphaceae;g__Erysiphe;s__Erysiphe_necator;t__plant;t__plant	k__Fungi;p__Basidiomycota;c__Ustilaginomycetes;o__Ustilaginales;f__Ustilaginaceae;g__Moesziomyces;s__Moesziomyces_aphidis;t__plant;t__plant	k__Fungi;p__Basidiomycota;c__Agaricomycetes;o__Russulales;f__Stereaceae;g__Xylobolus;s__Xylobolus_frustulatus;t__plant;t__plant	k__Fungi;p__Ascomycota;c__Dothideomycetes;o__Botryosphaeriales;f__Botryosphaeriaceae;g__Macrophomina;s__Macrophomina_phaseolina;t__plant;t__plant	k__Fungi;p__Ascomycota;c__Sordariomycetes;o__Hypocreales;f__Hypocreaceae;g__Trichoderma;s__Trichoderma_pleuroticola;t__plant;t__plant	k__Fungi;p__Ascomycota;c__Dothideomycetes;o__Mycosphaerellales;f__Mycosphaerellaceae;g__Cercospora;s__Cercospora_capsici;t__plant;t__plant	k__Fungi;p__Ascomycota;c__Dothideomycetes;o__Mycosphaerellales;f__Mycosphaerellaceae;g__Sphaerulina;s__Sphaerulina_musiva;t__plant;t__plant	k__Fungi;p__Ascomycota;c__Dothideomycetes;o__Pleosporales;f__Pleosporaceae;g__Alternaria;s__Alternaria_mali;t__plant;t__plant	k__Fungi;p__Ascomycota;c__Sordariomycetes;o__Glomerellales;f__Glomerellaceae;g__Glomerella;s__Glomerella_tucumanensis;t__plant;t__plant	k__Fungi;p__Basidiomycota;c__Exobasidiomycetes;o__Microstromatales;f__Microstromataceae;g__Microstroma;s__Microstroma_bacarum;t__plant;t__plant	k__Fungi;p__Chytridiomycota;c__Rhizophlyctidomycetes;o__Rhizophlyctidales;f__Rhizophlyctidaceae;g__Rhizophlyctis;s__Rhizophlyctis_rosea;t__plant;t__plant	k__Fungi;p__Ascomycota;c__Dothideomycetes;o__Pleosporales;f__Pleosporaceae;g__Alternaria;s__Alternaria_longipes;t__plant;t__plant	k__Fungi;p__Ascomycota;c__Leotiomycetes;o__Helotiales;f__Erysiphaceae;g__Neoerysiphe;s__Neoerysiphe_nevoi;t__plant;t__plant	k__Fungi;p__Ascomycota;c__Sordariomycetes;o__Hypocreales;f__Nectriaceae;g__Fusarium;s__Fusarium_oxysporum;t__plant;t__plant	k__Fungi;p__Mucoromycota;c__Mucoromycetes;o__Mucorales;f__Rhizopodaceae;g__Rhizopus;s__Rhizopus_arrhizus;t__plant;t__plant	k__Fungi;p__Ascomycota;c__Sordariomycetes;o__Hypocreales;f__Stachybotryaceae;g__Myrothecium;s__Myrothecium_verrucaria;t__plant;t__plant	k__Fungi;p__Basidiomycota;c__Pucciniomycetes;o__Pucciniales;f__Melampsoraceae;g__Melampsora;s__Melampsora_occidentalis;t__plant;t__plant	k__Fungi;p__Ascomycota;c__Dothideomycetes;o__Mycosphaerellales;f__Mycosphaerellaceae;g__Passalora;s__Passalora_fulva;t__plant;t__plant
k__Fungi;p__Ascomycota;c__Sordariomycetes;o__Hypocreales;f__Nectriaceae;g__Calonectria;s__Calonectria_quinqueseptata;t__plant;t__plant	k__Fungi;p__Ascomycota;c__Dothideomycetes;o__Pleosporales;f__Phaeosphaeriaceae;g__Phaeosphaeria;s__Phaeosphaeria_microscopica;t__plant;t__plant	k__Fungi;p__Ascomycota;c__Sordariomycetes;o__Hypocreales;f__Nectriaceae;g__Fusarium;s__Fusarium_culmorum;t__plant;t__plant	k__Fungi;p__Ascomycota;c__Dothideomycetes;o__Venturiales;f__Venturiaceae;g__Venturia;s__Venturia_pyrina;t__plant;t__plant	k__Fungi;p__Ascomycota;c__Sordariomycetes;o__Glomerellales;f__Glomerellaceae;g__Colletotrichum;s__Colletotrichum_horii;t__plant;t__plant	k__Fungi;p__Ascomycota;c__Leotiomycetes;o__Helotiales;f__Erysiphaceae;g__Erysiphe;s__Erysiphe_lonicerae;t__plant;t__plant	k__Fungi;p__Ascomycota;c__Leotiomycetes;o__Helotiales;f__Erysiphaceae;g__Phyllactinia;s__Phyllactinia_guttata;t__plant;t__plant	k__Fungi;p__Ascomycota;c__Dothideomycetes;o__Mycosphaerellales;f__Teratosphaeriaceae;g__Acrodontium;s__Acrodontium_crateriforme;t__plant;t__plant	k__Fungi;p__Ascomycota;c__Sordariomycetes;o__Diaporthales;f__Diaporthaceae;g__Diaporthe;s__Diaporthe_columnaris;t__plant;t__plant	k__Fungi;p__Ascomycota;c__Leotiomycetes;o__Helotiales;f__Erysiphaceae;g__Erysiphe;s__Erysiphe_betae;t__plant;t__plant	k__Fungi;p__Ascomycota;c__Dothideomycetes;o__Pleosporales;f__Trematosphaeriaceae;g__Falciformispora;s__Falciformispora_senegalensis;t__plant;t__plant	k__Fungi;p__Basidiomycota;c__Exobasidiomycetes;o__Tilletiales;f__Tilletiaceae;g__Tilletia;s__Tilletia_indica;t__plant;t__plant	k__Fungi;p__Ascomycota;c__Sordariomycetes;o__Hypocreales;f__Hypocreaceae;g__Trichoderma;s__Trichoderma_ghanense;t__plant;t__plant	k__Fungi;p__Ascomycota;c__Sordariomycetes;o__Hypocreales;f__Nectriaceae;g__Gibberella;s__Gibberella_coronicola;t__plant;t__plant	k__Fungi;p__Ascomycota;c__Sordariomycetes;o__Diaporthales;f__Cryphonectriaceae;g__Cryphonectria;s__Cryphonectria_parasitica;t__plant;t__plant	k__Fungi;p__Ascomycota;c__Leotiomycetes;o__Helotiales;f__Ploettnerulaceae;g__Pyrenopeziza;s__Pyrenopeziza_brassicae;t__plant;t__plant	k__Fungi;p__Ascomycota;c__Pezizomycetes;o__Pezizales;f__Sarcosomataceae;g__Urnula;s__Urnula_craterium;t__plant;t__plant	k__Fungi;p__Ascomycota;c__Dothideomycetes;o__Pleosporales;f__Pleosporaceae;g__Cochliobolus;s__Cochliobolus_setariae;t__plant;t__plant	k__Fungi;p__Ascomycota;c__Dothideomycetes;o__Botryosphaeriales;f__Botryosphaeriaceae;g__Neoscytalidium;s__Neoscytalidium_hyalinum;t__plant;t__plant	k__Fungi;p__Ascomycota;c__Leotiomycetes;o__Helotiales;f__Erysiphaceae;g__Erysiphe;s__Erysiphe_platani;t__plant;t__plant	k__Fungi;p__Ascomycota;c__Sordariomycetes;o__Diaporthales;f__Schizoparmaceae;g__Coniella;s__Coniella_vitis;t__plant;t__plant	k__Fungi;p__Ascomycota;c__Sordariomycetes;o__Glomerellales;f__Glomerellaceae;g__Colletotrichum;s__Colletotrichum_theobromicola;t__plant;t__plant	k__Fungi;p__Ascomycota;c__Sordariomycetes;o__Glomerellales;f__Glomerellaceae;g__Colletotrichum;s__Colletotrichum_viniferum;t__plant;t__plant	k__Fungi;p__Ascomycota;c__Leotiomycetes;o__Rhytismatales;f__Rhytismataceae;g__Lophodermium;s__Lophodermium_seditiosum;t__plant;t__plant	k__Fungi;p__Ascomycota;c__Dothideomycetes;o__Botryosphaeriales;f__Botryosphaeriaceae;g__Neoscytalidium;s__Neoscytalidium_novaehollandiae;t__plant;t__plant	k__Fungi;p__Ascomycota;c__Sordariomycetes;o__Hypocreales;f__Hypocreaceae;g__Trichoderma;s__Trichoderma_citrinoviride;t__plant;t__plant	k__Fungi;p__Ascomycota;c__Sordariomycetes;o__Glomerellales;f__Glomerellaceae;g__Colletotrichum;s__Colletotrichum_asianum;t__plant;t__plant	k__Fungi;p__Ascomycota;c__Dothideomycetes;o__Botryosphaeriales;f__Botryosphaeriaceae;g__Neoscytalidium;s__Neoscytalidium_novaehollandiae;t__plant;t__plant	k__Fungi;p__Basidiomycota;c__Agaricomycetes;o__Polyporales;f__Polyporaceae;g__Perenniporia;s__Perenniporia_fraxinea;t__plant;t__plant	k__Fungi;p__Ascomycota;c__Eurotiomycetes;o__Eurotiales;f__Aspergillaceae;g__Penicillium;s__Penicillium_steckii;t__plant;t__plant	k__Fungi;p__Basidiomycota;c__Agaricomycetes;o__Agaricales;f__Mycenaceae;g__Mycena;s__Mycena_citrinomarginata;t__plant;t__plant	k__Fungi;p__Ascomycota;c__Sordariomycetes;o__Hypocreales;f__Nectriaceae;g__Neonectria;s__Neonectria_candida;t__plant;t__plant	k__Fungi;p__Ascomycota;c__Dothideomycetes;o__Pleosporales;f__Pleosporaceae;g__Paradendryphiella;s__Paradendryphiella_arenariae;t__plant;t__plant	k__Fungi;p__Ascomycota;c__Sordariomycetes;o__Hypocreales;f__Bionectriaceae;g__Stephanonectria;s__Stephanonectria_keithii;t__plant;t__plant	k__Fungi;p__Basidiomycota;c__Agaricomycetes;o__Polyporales;f__Meripilaceae;g__Meripilus;s__Meripilus_giganteus;t__plant;t__plant	k__Fungi;p__Ascomycota;c__Saccharomycetes;o__Saccharomycetales;f__Saccharomycetaceae;g__Zygotorulaspora;s__Zygotorulaspora_florentina;t__plant;t__plant	k__Fungi;p__Glomeromycota;c__Glomeromycetes;o__Glomerales;f__Glomeraceae;g__Rhizophagus;s__Rhizophagus_intraradices;t__plant;t__plant	k__Fungi;p__Basidiomycota;c__Ustilaginomycetes;o__Ustilaginales;f__Ustilaginaceae;g__Moesziomyces;s__Moesziomyces_bullatus;t__plant;t__plant	k__Fungi;p__Ascomycota;c__Dothideomycetes;o__Mycosphaerellales;f__Mycosphaerellaceae;g__Mycosphaerella;s__Mycosphaerella_suttonii;t__plant;t__plant	k__Fungi;p__Ascomycota;c__Dothideomycetes;o__Botryosphaeriales;f__Botryosphaeriaceae;g__Diplodia;s__Diplodia_scrobiculata;t__plant;t__plant	k__Fungi;p__Ascomycota;c__Sordariomycetes;o__Hypocreales;f__Nectriaceae;g__Fusarium;s__Fusarium_avenaceum;t__plant;t__plant	k__Fungi;p__Ascomycota;c__Sordariomycetes;o__Ophiostomatales;f__Ophiostomataceae;g__Pesotum;s__Pesotum_piceae;t__plant;t__plant	k__Fungi;p__Ascomycota;c__Dothideomycetes;o__Pleosporales;f__Pleosporaceae;g__Alternaria;s__Alternaria_macrospora;t__plant;t__plant	k__Fungi;p__Ascomycota;c__Leotiomycetes;o__Helotiales;f__Godroniaceae;g__Godronia;s__Godronia_cassandrae;t__plant;t__plant	k__Fungi;p__Basidiomycota;c__Pucciniomycetes;o__Pucciniales;f__Pucciniaceae;g__Puccinia;s__Puccinia_komarovii;t__plant;t__plant	k__Fungi;p__Ascomycota;c__Sordariomycetes;o__Hypocreales;f__Clavicipitaceae;g__Claviceps;s__Claviceps_arundinis;t__plant;t__plant	k__Fungi;p__Ascomycota;c__Leotiomycetes;o__Rhytismatales;f__Rhytismataceae;g__Lophodermium;s__Lophodermium_fissuratum;t__plant;t__plant	k__Fungi;p__Ascomycota;c__Leotiomycetes;o__Helotiales;f__Erysiphaceae;g__Erysiphe;s__Erysiphe_heraclei;t__plant;t__plant	k__Fungi;p__Ascomycota;c__Sordariomycetes;o__Hypocreales;f__Stachybotryaceae;g__Stachybotrys;s__Stachybotrys_chartarum;t__plant;t__plant	k__Fungi;p__Ascomycota;c__Sordariomycetes;o__Xylariales;f__Hypoxylaceae;g__Hypoxylon;s__Hypoxylon_fragiforme;t__plant;t__plant
k__Fungi;p__Ascomycota;c__Eurotiomycetes;o__Eurotiales;f__Aspergillaceae;g__Aspergillus;s__Aspergillus_penicillioides;t__plant;t__plant	k__Fungi;p__Ascomycota;c__Dothideomycetes;o__Mycosphaerellales;f__Teratosphaeriaceae;g__Teratosphaeria;s__Teratosphaeria_zuluensis;t__plant;t__plant	k__Fungi;p__Ascomycota;c__Dothideomycetes;o__Pleosporales;f__Didymellaceae;g__Didymella;s__Didymella_pinodella;t__plant;t__plant	k__Fungi;p__Ascomycota;c__Sordariomycetes;o__Diaporthales;f__Diaporthaceae;g__Diaporthe;s__Diaporthe_vaccinii;t__plant;t__plant	k__Fungi;p__Ascomycota;c__Sordariomycetes;o__Glomerellales;f__Glomerellaceae;g__Colletotrichum;s__Colletotrichum_endophyticum;t__plant;t__plant	k__Fungi;p__Ascomycota;c__Dothideomycetes;o__Botryosphaeriales;f__Botryosphaeriaceae;g__Neofusicoccum;s__Neofusicoccum_arbuti;t__plant;t__plant	k__Fungi;p__Basidiomycota;c__Agaricomycetes;o__Polyporales;f__Laetiporaceae;g__Laetiporus;s__Laetiporus_sulphureus;t__plant;t__plant	k__Fungi;p__Ascomycota;c__Dothideomycetes;o__Pleosporales;f__Didymellaceae;g__Phoma;s__Phoma_herbarum;t__plant;t__plant	k__Fungi;p__Ascomycota;c__Sordariomycetes;o__Togniniales;f__Togniniaceae;g__Phaeoacremonium;s__Phaeoacremonium_minimum;t__plant;t__plant	k__Fungi;p__Ascomycota;c__Sordariomycetes;o__Diaporthales;f__Valsaceae;g__Phomopsis;s__Phomopsis_asparagi;t__plant;t__plant	k__Fungi;p__Basidiomycota;c__Agaricomycetes;o__Agaricales;f__Physalacriaceae;g__Mucidula;s__Mucidula_mucida;t__plant;t__plant	k__Fungi;p__Ascomycota;c__Sordariomycetes;o__Amphisphaeriales;f__Apiosporaceae;g__Arthrinium;s__Arthrinium_phaeospermum;t__plant;t__plant	k__Fungi;p__Ascomycota;c__Sordariomycetes;o__Hypocreales;f__Hypocreaceae;g__Trichoderma;s__Trichoderma_koningii;t__plant;t__plant	k__Fungi;p__Basidiomycota;c__Agaricomycetes;o__Polyporales;f__Meripilaceae;g__Rigidoporus;s__Rigidoporus_microporus;t__plant;t__plant	k__Fungi;p__Ascomycota;c__Sordariomycetes;o__Diaporthales;f__Diaporthaceae;g__Diaporthe;s__Diaporthe_longicolla;t__plant;t__plant	k__Fungi;p__Ascomycota;c__Leotiomycetes;o__Helotiales;f__Erysiphaceae;g__Golovinomyces;s__Golovinomyces_magnicellulatus;t__plant;t__plant	k__Fungi;p__Ascomycota;c__Dothideomycetes;o__Dothideales;f__Cladosporiaceae;g__Cladosporium;s__Cladosporium_sphaerospermum;t__plant;t__plant	k__Fungi;p__Ascomycota;c__Sordariomycetes;o__Diaporthales;f__Diaporthaceae;g__Diaporthe;s__Diaporthe_vexans;t__plant;t__plant	k__Fungi;p__Ascomycota;c__Sordariomycetes;o__Hypocreales;f__Nectriaceae;g__Fusarium;s__Fusarium_polyphialidicum;t__plant;t__plant	k__Fungi;p__Basidiomycota;c__Agaricomycetes;o__Agaricales;f__Marasmiaceae;g__Moniliophthora;s__Moniliophthora_roreri;t__plant;t__plant	k__Fungi;p__Ascomycota;c__Dothideomycetes;o__Pleosporales;f__Pleosporaceae;g__Cochliobolus;s__Cochliobolus_geniculatus;t__plant;t__plant	k__Fungi;p__Mucoromycota;c__Endogonomycetes;o__Densosporales;f__Planticonsortiaceae;g__Planticonsortiaceae_gen05;s__Planticonsortiaceae_gen05_unclassified;t__plant;t__plant	k__Fungi;p__Basidiomycota;c__Agaricomycetes;o__Agaricales;f__Agaricales_fam_incertae_sedis;g__Collybia;s__Collybia_cirrhata;t__plant;t__plant	k__Fungi;p__Ascomycota;c__Sordariomycetes;o__Hypocreales;f__Hypocreaceae;g__Trichoderma;s__Trichoderma_asperellum;t__plant;t__plant	k__Fungi;p__Ascomycota;c__Sordariomycetes;o__Hypocreales;f__Nectriaceae;g__Fusarium;s__Fusarium_equiseti;t__plant;t__plant	k__Fungi;p__Ascomycota;c__Dothideomycetes;o__Pleosporales;f__Pleosporaceae;g__Alternaria;s__Alternaria_alternata;t__plant;t__plant	k__Fungi;p__Basidiomycota;c__Pucciniomycetes;o__Pucciniales;f__Pucciniaceae;g__Puccinia;s__Puccinia_chrysanthemi;t__plant;t__plant	k__Fungi;p__Basidiomycota;c__Agaricomycetes;o__Cantharellales;f__Ceratobasidiaceae;g__Thanatephorus;s__Thanatephorus_cucumeris;t__plant;t__plant	k__Fungi;p__Basidiomycota;c__Ustilaginomycetes;o__Ustilaginales;f__Ustilaginaceae;g__Ustilago;s__Ustilago_striiformis;t__plant;t__plant	k__Fungi;p__Ascomycota;c__Eurotiomycetes;o__Chaetothyriales;f__Herpotrichiellaceae;g__Veronaea;s__Veronaea_botryosa;t__plant;t__plant	k__Fungi;p__Ascomycota;c__Dothideomycetes;o__Pleosporales;f__Pleosporaceae;g__Curvularia;s__Curvularia_coicis;t__plant;t__plant	k__Fungi;p__Ascomycota;c__Eurotiomycetes;o__Eurotiales;f__Aspergillaceae;g__Aspergillus;s__Aspergillus_restrictus;t__plant;t__plant	k__Fungi;p__Ascomycota;c__Leotiomycetes;o__Marthamycetales;f__Marthamycetaceae;g__Cyclaneusma;s__Cyclaneusma_minus;t__plant;t__plant	k__Fungi;p__Olpidiomycota;c__Olpidiomycetes;o__Olpidiales;f__Olpidiaceae;g__Olpidium;s__Olpidium_bornovanus;t__plant;t__plant	k__Fungi;p__Basidiomycota;c__Wallemiomycetes;o__Wallemiales;f__Wallemiaceae;g__Wallemia;s__Wallemia_mellicola;t__plant;t__plant	k__Fungi;p__Ascomycota;c__Sordariomycetes;o__Diaporthales;f__Diaporthaceae;g__Diaporthe;s__Diaporthe_sclerotioides;t__plant;t__plant	k__Fungi;p__Basidiomycota;c__Microbotryomycetes;o__Microbotryales;f__Microbotryaceae;g__Microbotryum;s__Microbotryum_violaceum;t__plant;t__plant	k__Fungi;p__Ascomycota;c__Leotiomycetes;o__Helotiales;f__Dermateaceae;g__Neofabraea;s__Neofabraea_malicorticis;t__plant;t__plant	k__Fungi;p__Basidiomycota;c__Agaricomycetes;o__Agaricales;f__Physalacriaceae;g__Armillaria;s__Armillaria_mellea;t__plant;t__plant	k__Fungi;p__Ascomycota;c__Dothideomycetes;o__Mycosphaerellales;f__Mycosphaerellaceae;g__Pseudocercospora;s__Pseudocercospora_griseola;t__plant;t__plant	k__Fungi;p__Ascomycota;c__Dothideomycetes;o__Pleosporales;f__Pleosporaceae;g__Alternaria;s__Alternaria_burnsii;t__plant;t__plant	k__Fungi;p__Basidiomycota;c__Agaricomycetes;o__Boletales;f__Coniophoraceae;g__Coniophora;s__Coniophora_puteana;t__plant;t__plant	k__Fungi;p__Ascomycota;c__Dothideomycetes;o__Pleosporales;f__Pleosporaceae;g__Curvularia;s__Curvularia_hawaiiensis;t__plant;t__plant	k__Fungi;p__Basidiomycota;c__Agaricomycetes;o__Polyporales;f__Fomitopsidaceae;g__Wolfiporia;s__Wolfiporia_cocos;t__plant;t__plant	k__Fungi;p__Ascomycota;c__Sordariomycetes;o__Diaporthales;f__Valsaceae;g__Phomopsis;s__Phomopsis_vaccinii;t__plant;t__plant	k__Fungi;p__Ascomycota;c__Sordariomycetes;o__Hypocreales;f__Hypocreaceae;g__Trichoderma;s__Trichoderma_polysporum;t__plant;t__plant	k__Fungi;p__Ascomycota;c__Dothideomycetes;o__Mycosphaerellales;f__Mycosphaerellaceae;g__Passalora;s__Passalora_fulva;t__plant;t__plant	k__Fungi;p__Ascomycota;c__Leotiomycetes;o__Helotiales;f__Erysiphaceae;g__Sawadaea;s__Sawadaea_tulasnei;t__plant;t__plant	k__Fungi;p__Ascomycota;c__Saccharomycetes;o__Phaffomycetales;f__Phaffomycetaceae;g__Cyberlindnera;s__Cyberlindnera_fabianii;t__plant;t__plant	k__Fungi;p__Ascomycota;c__Dothideomycetes;o__Pleosporales;f__Pleosporaceae;g__Alternaria;s__Alternaria_tenuissima;t__plant;t__plant
k__Fungi;p__Ascomycota;c__Dipodascomycetes;o__Dipodascales;f__Trichomonascaceae;g__Trichomonascus;s__Trichomonascus_ciferrii;t__plant;t__plant	k__Fungi;p__Ascomycota;c__Leotiomycetes;o__Rhytismatales;f__Rhytismataceae;g__Lophodermium;s__Lophodermium_baculiferum;t__plant;t__plant	k__Fungi;p__Basidiomycota;c__Agaricomycetes;o__Hymenochaetales;f__Hymenochaetaceae;g__Porodaedalea;s__Porodaedalea_pini;t__plant;t__plant	k__Fungi;p__Ascomycota;c__Sordariomycetes;o__Diaporthales;f__Valsaceae;g__Phomopsis;s__Phomopsis_vaccinii;t__plant;t__plant	k__Fungi;p__Ascomycota;c__Sordariomycetes;o__Hypocreales;f__Nectriaceae;g__Fusarium;s__Fusarium_chlamydosporum;t__plant;t__plant	k__Fungi;p__Basidiomycota;c__Agaricomycetes;o__Polyporales;f__Meripilaceae;g__Rigidoporus;s__Rigidoporus_microporus;t__plant;t__plant	k__Fungi;p__Ascomycota;c__Dothideomycetes;o__Mycosphaerellales;f__Mycosphaerellaceae;g__Cercospora;s__Cercospora_canescens;t__plant;t__plant	k__Fungi;p__Ascomycota;c__Leotiomycetes;o__Rhytismatales;f__Rhytismataceae;g__Lophodermium;s__Lophodermium_nitens;t__plant;t__plant	k__Fungi;p__Ascomycota;c__Sordariomycetes;o__Hypocreales;f__Nectriaceae;g__Fusarium;s__Fusarium_asiaticum;t__plant;t__plant	k__Fungi;p__Ascomycota;c__Dothideomycetes;o__Botryosphaeriales;f__Botryosphaeriaceae;g__Lasiodiplodia;s__Lasiodiplodia_pseudotheobromae;t__plant;t__plant	k__Fungi;p__Basidiomycota;c__Pucciniomycetes;o__Pucciniales;f__Pucciniaceae;g__Puccinia;s__Puccinia_recondita;t__plant;t__plant	k__Fungi;p__Ascomycota;c__Sordariomycetes;o__Hypocreales;f__Hypocreaceae;g__Trichoderma;s__Trichoderma_polysporum;t__plant;t__plant	k__Fungi;p__Ascomycota;c__Sordariomycetes;o__Microascales;f__Ceratocystidaceae;g__Ceratocystis;s__Ceratocystis_manginecans;t__plant;t__plant	k__Fungi;p__Basidiomycota;c__Agaricomycetes;o__Atheliales;f__Atheliaceae;g__Athelia;s__Athelia_bombacina;t__plant;t__plant	k__Fungi;p__Ascomycota;c__Leotiomycetes;o__Helotiales;f__Sclerotiniaceae;g__Monilinia;s__Monilinia_fructicola;t__plant;t__plant	k__Fungi;p__Ascomycota;c__Dothideomycetes;o__Botryosphaeriales;f__Botryosphaeriaceae;g__Neoscytalidium;s__Neoscytalidium_novaehollandiae;t__plant;t__plant	k__Fungi;p__Basidiomycota;c__Agaricomycetes;o__Agaricales;f__Strophariaceae;g__Agrocybe;s__Agrocybe_cylindracea;t__plant;t__plant	k__Fungi;p__Ascomycota;c__Dothideomycetes;o__Botryosphaeriales;f__Botryosphaeriaceae;g__Neofusicoccum;s__Neofusicoccum_vitifusiforme;t__plant;t__plant	k__Fungi;p__Ascomycota;c__Sordariomycetes;o__Xylariales;f__Hypoxylaceae;g__Hypoxylon;s__Hypoxylon_fendleri;t__plant;t__plant	k__Fungi;p__Basidiomycota;c__Pucciniomycetes;o__Pucciniales;f__Pucciniaceae;g__Puccinia;s__Puccinia_emaculata;t__plant;t__plant	k__Fungi;p__Basidiomycota;c__Exobasidiomycetes;o__Tilletiales;f__Tilletiaceae;g__Tilletia;s__Tilletia_indica;t__plant;t__plant	k__Fungi;p__Ascomycota;c__Dothideomycetes;o__Pleosporales;f__Pleosporaceae;g__Stemphylium;s__Stemphylium_lycopersici;t__plant;t__plant	k__Fungi;p__Basidiomycota;c__Agaricomycetes;o__Russulales;f__Stereaceae;g__Xylobolus;s__Xylobolus_frustulatus;t__plant;t__plant	k__Fungi;p__Ascomycota;c__Sordariomycetes;o__Glomerellales;f__Glomerellaceae;g__Colletotrichum;s__Colletotrichum_aenigma;t__plant;t__plant	k__Fungi;p__Ascomycota;c__Sordariomycetes;o__Ophiostomatales;f__Ophiostomataceae;g__Leptographium;s__Leptographium_procerum;t__plant;t__plant	k__Fungi;p__Ascomycota;c__Sordariomycetes;o__Xylariales;f__Diatrypaceae;g__Eutypella;s__Eutypella_vitis;t__plant;t__plant	k__Fungi;p__Ascomycota;c__Dothideomycetes;o__Botryosphaeriales;f__Phyllostictaceae;g__Pseudofusicoccum;s__Pseudofusicoccum_stromaticum;t__plant;t__plant	k__Fungi;p__Ascomycota;c__Dothideomycetes;o__Botryosphaeriales;f__Botryosphaeriaceae;g__Neofusicoccum;s__Neofusicoccum_cryptoaustrale;t__plant;t__plant	k__Fungi;p__Ascomycota;c__Sordariomycetes;o__Xylariales;f__Diatrypaceae;g__Diatrype;s__Diatrype_stigma;t__plant;t__plant	k__Fungi;p__Ascomycota;c__Leotiomycetes;o__Helotiales;f__Erysiphaceae;g__Erysiphe;s__Erysiphe_necator;t__plant;t__plant	k__Fungi;p__Ascomycota;c__Sordariomycetes;o__Ophiostomatales;f__Ophiostomataceae;g__Leptographium;s__Leptographium_procerum;t__plant;t__plant	k__Fungi;p__Basidiomycota;c__Agaricomycetes;o__Agaricales;f__Physalacriaceae;g__Armillaria;s__Armillaria_ostoyae;t__plant;t__plant	k__Fungi;p__Ascomycota;c__Dothideomycetes;o__Pleosporales;f__Pleosporaceae;g__Curvularia;s__Curvularia_oryzae;t__plant;t__plant	k__Fungi;p__Ascomycota;c__Sordariomycetes;o__Amphisphaeriales;f__Sporocadaceae;g__Pestalotiopsis;s__Pestalotiopsis_biciliata;t__plant;t__plant	k__Fungi;p__Ascomycota;c__Leotiomycetes;o__Helotiales;f__Erysiphaceae;g__Erysiphe;s__Erysiphe_quercicola;t__plant;t__plant	k__Fungi;p__Ascomycota;c__Eurotiomycetes;o__Eurotiales;f__Aspergillaceae;g__Penicillium;s__Penicillium_steckii;t__plant;t__plant	k__Fungi;p__Ascomycota;c__Sordariomycetes;o__Diaporthales;f__Diaporthaceae;g__Diaporthe;s__Diaporthe_sclerotioides;t__plant;t__plant	k__Fungi;p__Ascomycota;c__Sordariomycetes;o__Glomerellales;f__Glomerellaceae;g__Colletotrichum;s__Colletotrichum_fuscum;t__plant;t__plant	k__Fungi;p__Ascomycota;c__Sordariomycetes;o__Sordariales;f__Chaetomiaceae;g__Acrophialophora;s__Acrophialophora_levis;t__plant;t__plant	k__Fungi;p__Ascomycota;c__Sordariomycetes;o__Hypocreales;f__Nectriaceae;g__Fusarium;s__Fusarium_lateritium;t__plant;t__plant	k__Fungi;p__Basidiomycota;c__Agaricomycetes;o__Polyporales;f__Polyporaceae;g__Ganoderma;s__Ganoderma_philippii;t__plant;t__plant	k__Fungi;p__Ascomycota;c__Dothideomycetes;o__Pleosporales;f__Pleosporaceae;g__Bipolaris;s__Bipolaris_papendorfii;t__plant;t__plant	k__Fungi;p__Ascomycota;c__Dothideomycetes;o__Botryosphaeriales;f__Botryosphaeriaceae;g__Lasiodiplodia;s__Lasiodiplodia_pseudotheobromae;t__plant;t__plant	k__Fungi;p__Ascomycota;c__Sordariomycetes;o__Amphisphaeriales;f__Sporocadaceae;g__Pestalotiopsis;s__Pestalotiopsis_lespedezae;t__plant;t__plant	k__Fungi;p__Ascomycota;c__Sordariomycetes;o__Hypocreales;f__Nectriaceae;g__Cylindrocladium;s__Cylindrocladium_peruvianum;t__plant;t__plant	k__Fungi;p__Ascomycota;c__Leotiomycetes;o__Helotiales;f__Erysiphaceae;g__Erysiphe;s__Erysiphe_lonicerae;t__plant;t__plant	k__Fungi;p__Ascomycota;c__Dothideomycetes;o__Pleosporales;f__Pleosporaceae;g__Bipolaris;s__Bipolaris_sorghicola;t__plant;t__plant	k__Fungi;p__Ascomycota;c__Dothideomycetes;o__Botryosphaeriales;f__Botryosphaeriaceae;g__Macrophomina;s__Macrophomina_phaseolina;t__plant;t__plant	k__Fungi;p__Basidiomycota;c__Agaricomycetes;o__Agaricales;f__Mycenaceae;g__Mycena;s__Mycena_inclinata;t__plant;t__plant	k__Fungi;p__Ascomycota;c__Sordariomycetes;o__Hypocreales;f__Stachybotryaceae;g__Myrothecium;s__Myrothecium_roridum;t__plant;t__plant
k__Fungi;p__Ascomycota;c__Sordariomycetes;o__Diaporthales;f__Diaporthaceae;g__Diaporthe;s__Diaporthe_eres;t__plant;t__plant	k__Fungi;p__Basidiomycota;c__Agaricomycetes;o__Polyporales;f__Polyporaceae;g__Ganoderma;s__Ganoderma_philippii;t__plant;t__plant	k__Fungi;p__Ascomycota;c__Sordariomycetes;o__Diaporthales;f__Diaporthaceae;g__Stenocarpella;s__Stenocarpella_maydis;t__plant;t__plant	k__Fungi;p__Ascomycota;c__Sordariomycetes;o__Diaporthales;f__Diaporthaceae;g__Diaporthe;s__Diaporthe_sojae;t__plant;t__plant	k__Fungi;p__Ascomycota;c__Saccharomycetes;o__Phaffomycetales;f__Wickerhamomycetaceae;g__Wickerhamomyces;s__Wickerhamomyces_anomalus;t__plant;t__plant	k__Fungi;p__Ascomycota;c__Sordariomycetes;o__Ophiostomatales;f__Ophiostomataceae;g__Ophiostoma;s__Ophiostoma_tetropii;t__plant;t__plant	k__Fungi;p__Ascomycota;c__Dothideomycetes;o__Pleosporales;f__Pleosporaceae;g__Curvularia;s__Curvularia_clavata;t__plant;t__plant	k__Fungi;p__Ascomycota;c__Sordariomycetes;o__Hypocreales;f__Nectriaceae;g__Fusarium;s__Fusarium_oxysporum;t__plant;t__plant	k__Fungi;p__Ascomycota;c__Sordariomycetes;o__Xylariales;f__Microdochiaceae;g__Microdochium;s__Microdochium_bolleyi;t__plant;t__plant	k__Fungi;p__Ascomycota;c__Sordariomycetes;o__Glomerellales;f__Glomerellaceae;g__Colletotrichum;s__Colletotrichum_falcatum;t__plant;t__plant	k__Fungi;p__Ascomycota;c__Sordariomycetes;o__Hypocreales;f__Nectriaceae;g__Fusarium;s__Fusarium_graminearum;t__plant;t__plant	k__Fungi;p__Ascomycota;c__Sordariomycetes;o__Amphisphaeriales;f__Sporocadaceae;g__Seiridium;s__Seiridium_cardinale;t__plant;t__plant	k__Fungi;p__Ascomycota;c__Sordariomycetes;o__Xylariales;f__Diatrypaceae;g__Peroneutypa;s__Peroneutypa_scoparia;t__plant;t__plant	k__Fungi;p__Ascomycota;c__Sordariomycetes;o__Glomerellales;f__Glomerellaceae;g__Colletotrichum;s__Colletotrichum_alienum;t__plant;t__plant	k__Fungi;p__Ascomycota;c__Sordariomycetes;o__Hypocreales;f__Nectriaceae;g__Nectria;s__Nectria_pseudotrichia;t__plant;t__plant	k__Fungi;p__Ascomycota;c__Leotiomycetes;o__Helotiales;f__Sclerotiniaceae;g__Monilinia;s__Monilinia_laxa;t__plant;t__plant	k__Fungi;p__Ascomycota;c__Leotiomycetes;o__Helotiales;f__Drepanopezizaceae;g__Diplocarpon;s__Diplocarpon_mali;t__plant;t__plant	k__Fungi;p__Ascomycota;c__Eurotiomycetes;o__Eurotiales;f__Trichocomaceae;g__Talaromyces;s__Talaromyces_islandicus;t__plant;t__plant	k__Fungi;p__Ascomycota;c__Sordariomycetes;o__Diaporthales;f__Diaporthaceae;g__Diaporthe;s__Diaporthe_phaseolorum;t__plant;t__plant	k__Fungi;p__Basidiomycota;c__Agaricomycetes;o__Agaricales;f__Physalacriaceae;g__Armillaria;s__Armillaria_gallica;t__plant;t__plant	k__Fungi;p__Basidiomycota;c__Agaricomycetes;o__Cantharellales;f__Ceratobasidiaceae;g__Rhizoctonia;s__Rhizoctonia_solani;t__plant;t__plant	k__Fungi;p__Ascomycota;c__Dothideomycetes;o__Botryosphaeriales;f__Botryosphaeriaceae;g__Dothiorella;s__Dothiorella_sarmentorum;t__plant;t__plant	k__Fungi;p__Basidiomycota;c__Pucciniomycetes;o__Pucciniales;f__Pucciniastraceae;g__Melampsoridium;s__Melampsoridium_hiratsukanum;t__plant;t__plant	k__Fungi;p__Ascomycota;c__Sordariomycetes;o__Diaporthales;f__Diaporthaceae;g__Diaporthe;s__Diaporthe_rudis;t__plant;t__plant	k__Fungi;p__Mucoromycota;c__Mucoromycetes;o__Mucorales;f__Mucoraceae;g__Mucor;s__Mucor_racemosus;t__plant;t__plant	k__Fungi;p__Basidiomycota;c__Pucciniomycetes;o__Pucciniales;f__Pucciniaceae;g__Puccinia;s__Puccinia_boroniae;t__plant;t__plant	k__Fungi;p__Ascomycota;c__Sordariomycetes;o__Diaporthales;f__Valsaceae;g__Valsa;s__Valsa_nivea;t__plant;t__plant	k__Fungi;p__Ascomycota;c__Dothideomycetes;o__Pleosporales;f__Pleosporaceae;g__Cochliobolus;s__Cochliobolus_bicolor;t__plant;t__plant	k__Fungi;p__Ascomycota;c__Dothideomycetes;o__Mycosphaerellales;f__Mycosphaerellaceae;g__Pseudocercospora;s__Pseudocercospora_eumusae;t__plant;t__plant	k__Fungi;p__Ascomycota;c__Sordariomycetes;o__Hypocreales;f__Nectriaceae;g__Fusarium;s__Fusarium_concentricum;t__plant;t__plant	k__Fungi;p__Ascomycota;c__Sordariomycetes;o__Amphisphaeriales;f__Apiosporaceae;g__Apiospora;s__Apiospora_montagnei;t__plant;t__plant	k__Fungi;p__Basidiomycota;c__Pucciniomycetes;o__Pucciniales;f__Pucciniaceae;g__Uromyces;s__Uromyces_graminicola;t__plant;t__plant	k__Fungi;p__Basidiomycota;c__Agaricomycetes;o__Russulales;f__Stereaceae;g__Stereum;s__Stereum_hirsutum;t__plant;t__plant	k__Fungi;p__Ascomycota;c__Leotiomycetes;o__Helotiales;f__Erysiphaceae;g__Blumeria;s__Blumeria_graminis;t__plant;t__plant	k__Fungi;p__Basidiomycota;c__Agaricomycetes;o__Agaricales;f__Strophariaceae;g__Agrocybe;s__Agrocybe_cylindracea;t__plant;t__plant	k__Fungi;p__Ascomycota;c__Sordariomycetes;o__Xylariales;f__Hypoxylaceae;g__Hypoxylon;s__Hypoxylon_rubiginosum;t__plant;t__plant	k__Fungi;p__Ascomycota;c__Dothideomycetes;o__Mycosphaerellales;f__Mycosphaerellaceae;g__Mycosphaerella;s__Mycosphaerella_punctiformis;t__plant;t__plant	k__Fungi;p__Ascomycota;c__Dothideomycetes;o__Dothideales;f__Dothideaceae;g__Sydowia;s__Sydowia_polyspora;t__plant;t__plant	k__Fungi;p__Ascomycota;c__Dothideomycetes;o__Pleosporales;f__Pleosporaceae;g__Bipolaris;s__Bipolaris_sorghicola;t__plant;t__plant	k__Fungi;p__Ascomycota;c__Sordariomycetes;o__Hypocreales;f__Nectriaceae;g__Nectria;s__Nectria_pseudotrichia;t__plant;t__plant	k__Fungi;p__Ascomycota;c__Leotiomycetes;o__Rhytismatales;f__Rhytismataceae;g__Lophodermium;s__Lophodermium_seditiosum;t__plant;t__plant	k__Fungi;p__Ascomycota;c__Eurotiomycetes;o__Eurotiales;f__Aspergillaceae;g__Penicillium;s__Penicillium_steckii;t__plant;t__plant	k__Fungi;p__Ascomycota;c__Sordariomycetes;o__Diaporthales;f__Diaporthaceae;g__Diaporthe;s__Diaporthe_sojae;t__plant;t__plant	k__Fungi;p__Basidiomycota;c__Pucciniomycetes;o__Pucciniales;f__Pucciniaceae;g__Puccinia;s__Puccinia_polysora;t__plant;t__plant	k__Fungi;p__Mucoromycota;c__Mucoromycetes;o__Mucorales;f__Mucoraceae;g__Mucor;s__Mucor_piriformis;t__plant;t__plant	k__Fungi;p__Ascomycota;c__Sordariomycetes;o__Hypocreales;f__Nectriaceae;g__Fusarium;s__Fusarium_sacchari;t__plant;t__plant	k__Fungi;p__Ascomycota;c__Leotiomycetes;o__Helotiales;f__Erysiphaceae;g__Phyllactinia;s__Phyllactinia_guttata;t__plant;t__plant	k__Fungi;p__Basidiomycota;c__Exobasidiomycetes;o__Tilletiales;f__Tilletiaceae;g__Tilletia;s__Tilletia_controversa;t__plant;t__plant	k__Fungi;p__Ascomycota;c__Saccharomycetes;o__Saccharomycetales;f__Saccharomycetaceae;g__Kazachstania;s__Kazachstania_humilis;t__plant;t__plant	k__Fungi;p__Ascomycota;c__Dothideomycetes;o__Botryosphaeriales;f__Botryosphaeriaceae;g__Diplodia;s__Diplodia_corticola;t__plant;t__plant
[truncated: 14 more rows]
[truncated: 50 more columns]

## Sheet: Table S3
Table S3. Source of pathogen
Sources
Human-Animal
Bartoszewicz, J. M., Nasri, F., Nowicka, M., & Renard, B. Y. (2022). Detecting DNA of novel fungal pathogens using ResNets and a curated fungi-hosts data collection. Bioinformatics, 38(Suppl_2), ii168-ii174. https://doi.org/10.1093/bioinformatics/btac495
Lin Y, Lau HC, Liu Y, Kang X, Wang Y, Ting NL, Kwong TN, Han J, Liu W, Liu C, She J, Wong SH, Sung JJ, Yu J.(2022).Altered Mycobiota Signatures and Enriched Pathogenic Aspergillus rambellii Are Associated With Colorectal Cancer Based on Multicohort Fecal Metagenomic Analyses. Gastroenterology 163(4):908-921. https://10.1053/j.gastro.2022.06.038.
Frisvad JC, Thrane U, Samson RA, Pitt JI(2006). Important mycotoxins and the fungi which produce them. In: Hocking, A.D., Pitt, J.I., Samson, R.A., Thrane, U. (eds) Advances in Food Mycology. Advances in Experimental Medicine and Biology, vol 571. Springer, Boston, MA.https://doi.org/10.1007/0-387-28391-9_1
Köhler, J. R., Hube, B., Puccia, R., Casadevall, A., & Perfect, J. R. (2017). Fungi that infect humans. Microbiology spectrum, 5(3), 5-3.https://doi.org/10.1128/microbiolspec.funk-0014-2016
Köhler, J. R., Casadevall, A., & Perfect, J. (2015). The spectrum of fungi that infects humans. Cold Spring Harbor perspectives in medicine, 5(1).
Góralska, K., Blaszkowska, J., & Dzikowiec, M. (2018). Neuroinfections caused by fungi. Infection, 46, 443-459.
Gnat, S., Łagowski, D., Nowakiewicz, A., & Dyląg, M. (2021). A global view on fungal infections in humans and animals: infections caused by dimorphic fungi and dermatophytoses. Journal of Applied Microbiology, 131(6), 2688-2704.
Kim, J. Y. (2016). Human fungal pathogens: why should we learn?. Journal of Microbiology, 54, 145-148.
Pfaller, M. A., & Diekema, D. J. (2005). Unusual fungal and pseudofungal infections of humans. Journal of clinical microbiology, 43(4), 1495-1504.
Gozlan, R. E., Marshall, W. L., Lilje, O., Jessop, C. N., Gleason, F. H., & Andreou, D. (2014). Current ecological understanding of fungal-like pathogens of fish: what lies beneath?. Frontiers in Microbiology, 5, 62.
Siscar-Lewin, S., Hube, B., & Brunke, S. (2019). Antivirulence and avirulence genes in human pathogenic fungi. Virulence, 10(1), 935-947.https://doi.org/10.1080/21505594.2019.1688753
Hyde, K. D., Al-Hatmi, A. M., Andersen, B., Boekhout, T., Buzina, W., Dawson, T. L., ... & Tsui, C. K. (2018). The world’s ten most feared fungi. Fungal Diversity, 93, 161-194.https://doi.org/10.1007/s13225-018-0413-9
Sun, S., Hoy, M. J., & Heitman, J. (2020). Fungal pathogens. Current Biology, 30(19), R1163-R1169.https://doi.org/10.1016/j.cub.2020.07.032
Fisher, M. C., & Denning, D. W. (2023). The WHO fungal priority pathogens list as a game-changer. Nature Reviews Microbiology, 21(4), 211-212.https://doi.org/10.1038/s41579-023-00861-x
Chakraborty, T., Tóth, Z., Tóth, R., Vágvölgyi, C., & Gácser, A. (2020). Iron metabolism, pseudohypha production, and biofilm formation through a multicopper oxidase in the human-pathogenic fungus Candida parapsilosis. Msphere, 5(3), e00227-20.https://doi.org/10.1128/msphere.00227-20
Anaissie, E., Bodey, G. P., Kantarjian, H., Ro, J., Vartivarian, S. E., Hopfer, R., ... & Rolston, K. (1989). New spectrum of fungal infections in patients with cancer. Reviews of infectious diseases, 11(3), 369-378. https://doi.org/10.1093/clinids/11.3.369
Hosseini, K., Ahangari, H., Chapeland-Leclerc, F., Ruprich-Robert, G., Tarhriz, V., & Dilmaghani, A. (2022). Role of fungal infections in carcinogenesis and cancer development: A literature review. Advanced Pharmaceutical Bulletin, 12(4), 747.https://doi.org/10.34172/apb.2022.076
Chiou, C. C., Groll, A. H., & Walsh, T. J. (2000). New drugs and novel targets for treatment of invasive fungal infections in patients with cancer. The Oncologist, 5(2), 120-135.https://doi.org/10.1634/theoncologist.5-2-120
Fisher, M. C., Henk, D. A., Briggs, C. J., Brownstein, J. S., Madoff, L. C., McCraw, S. L., & Gurr, S. J. (2012). Emerging fungal threats to animal, plant and ecosystem health. Nature, 484(7393), 186-194.https://doi.org/10.1038/nature10947
Sipsas, N. V., & Kontoyiannis, D. P. (2012). Invasive fungal infections in patients with cancer in the Intensive Care Unit. International journal of antimicrobial agents, 39(6), 464-471.https://doi.org/10.1016/j.ijantimicag.2011.11.017
Gauthier, G. M., & Keller, N. P. (2013). Crossover fungal pathogens: the biology and pathogenesis of fungi capable of crossing kingdoms to infect plants and humans. Fungal genetics and biology, 61, 146-157.https://doi.org/10.1016/j.fgb.2013.08.016
Prasad, R., Panwar, S. L., & Krishnamurthy, S. (2002). Drug resistance mechanisms of human pathogenic fungi. MYCOLOGY SERIES, 14, 601-632.
Seyedmousavi, S., De Hoog, G. S., Guillot, J., & Verweij, P. E. (Eds.). (2018). Emerging and epizootic fungal infections in animals (p. 406). Switzerland AG: Springer International Publishing.
Gnat, S., Łagowski, D., Nowakiewicz, A., & Dyląg, M. (2021). A global view on fungal infections in humans and animals: opportunistic infections and microsporidioses. Journal of Applied Microbiology, 131(5), 2095-2113.
Cortez KJ, Roilides E, Quiroz-Telles F, Meletiadis J, Antachopoulos C, Knudsen T, Buchanan W, Milanovich J, Sutton DA, Fothergill A, Rinaldi MG, Shea YR, Zaoutis T, Kottilil S, Walsh TJ. Infections caused by Scedosporium spp. Clin Microbiol Rev. 2008 Jan;21(1):157-97. doi: 10.1128/CMR.00039-07. PMID: 18202441; PMCID: PMC2223844.
[truncated: 44 more rows]

## Sheet: Table S4
Table S4. Collected pathogen information
[truncated: 2,357 more rows]
[truncated: 20 more columns]

[truncated: 1 more sheets: Table S5]
